# Supplementary material for: Regulator of G-protein signalling 2 mRNA is differentially expressed in mammary epithelial subpopulations and over-expressed in the majority of breast cancers
Source: Breast Cancer Res. 2007 Dec 8;9(6):R85. doi: 10.1186/bcr1834 (PMC2246188; doi:10.1186/bcr1834)
Supplement: Additional file 1 — An .XLS file showing the results of cDNA microarray analysis of Sca-1+/33A10Low/- mammary cells with reference population. Genes are ranked by their M ratio. Only well annotated genes with a significant P value (<0.05) are shown. SOURCE Clone ID [54], UniGene ID, gene name and gene symbol are also given for each gene. [file bcr1834-S1.xls]

## Sheet: LIMMA_fdr_analysis
Supplementary Data Table 1: Sca-1+ 33A10Low/- cells versus reference population
CloneID	UniGene	Gene Name	Symbol		Sca-1+ 33A10Low/-
					M	P.Value
Upregulated
H3120B07	Mm.21109	Gelsolin	Gsn		2.72057	0.00975648
H3115A08	Mm.263124	Lymphocyte antigen 6 complex, locus A (Sca-1)	Ly6a		2.11788	0.00424523
H3116A10	Mm.193099	Fibronectin 1	Fn1		2.09359	0.014419
H3148D05	Mm.56769	Decorin	Dcn		2.08243	0.0276728
H3052H06	Mm.348326	Phosphatidic acid phosphatase type 2B	Ppap2b		1.78911	0.00849111
H3075F03	Mm.219527	Complement component 1, s subcomponent	C1s		1.76308	0.038689
H3121C02	Mm.182434	Follistatin-like 1	Fstl1		1.65384	0.0232604
H3114H02	Mm.29798	CD34 antigen	Cd34		1.60052	0.0279995
H3119G01	Mm.268000	Vimentin	Vim		1.58635	0.0146808
H3137E09	Mm.28231	Retinoic acid receptor responder (tazarotene induced) 2	Rarres2		1.52338	0.0351249
H3125D01	Mm.277792	Procollagen, type I, alpha 2	Col1a2		1.43554	0.0349182
H3054C02	Mm.281298	Growth arrest and DNA-damage-inducible 45 gamma	Gadd45g		1.31602	0.00795575
H3072B09	Mm.244047	Ninein	Nin		1.26669	0.00847592
H3084G03	Mm.246513	FBJ osteosarcoma related oncogene	Fos		1.22838	0.00411128
H3138B11	Mm.2044	Serine (or cysteine) proteinase inhibitor, clade F, member 1	Serpinf1		1.21813	0.0264652
H3125A09	Mm.200916	Glutathione peroxidase 3	Gpx3		1.19258	0.0119994
H3124H09	Mm.331	Ubiquitin C	Ubc		1.17192	0.00411128
H3109C02	Mm.4871	Tissue inhibitor of metalloproteinase 3	Timp3		1.09202	0.0100476
H3124E12	Mm.2785	Diazepam binding inhibitor	Dbi		1.07905	0.0339117
H3140B08	Mm.262345	Procollagen C-proteinase enhancer protein	Pcolce		1.04101	0.0197572
H3075C08	Mm.4325	Kruppel-like factor 4 (gut)	Klf4		1.03681	0.00413475
H3128E07	Mm.2020	Cysteine and glycine-rich protein 2	Csrp2		0.991546	0.0262955
H3128E07	Mm.2020	Cysteine and glycine-rich protein 2	Csrp2		0.991546	0.0262955
H3075F11	Mm.21549	Heat shock 27kDa protein 8	Hspb8		0.970914	0.0379942
H3113F12	Mm.648	Prion protein	Prnp		0.966987	0.0232604
H3118H06	Mm.34871	Inhibitor of DNA binding 2	Idb2		0.942065	0.0320902
H3063A04	Mm.29028	Death associated protein 3	Dap3		0.893207	0.00413475
H3119A11	Mm.274463	Endothelin converting enzyme 1	Ece1		0.890663	0.00411128
H3091A04	Mm.278458	FK506 binding protein 1a	Fkbp1a		0.884919	0.00498381
H3077C10	Mm.287837	Excision repair cross-complementing rodent repair deficiency, complementation group 4	Ercc4		0.879494	0.00900684
H3104B02	Mm.268041	Thioredoxin domain containing 10	A730024F05Rik		0.865896	0.00413475
H3128B01	Mm.290527	Tenascin XB	Tnxb		0.861849	0.0381779
H3087H01	Mm.41758	Junction adhesion molecule 2	Jam2		0.858894	0.00413475
H3134F06	Mm.29027	SPARC-like 1 (mast9, hevin)	Sparcl1		0.858005	0.0277875
H3092E08	Mm.260144	Pregnancy zone protein	Pzp		0.855023	0.00413475
H3075E06	Mm.10516	Prolactin receptor	Prlr		0.853903	0.0228921
H3066G02	Mm.257035	Discs, large homolog 2 (Drosophila)	Dlgh2		0.850802	0.00411128
H3107D05	Mm.141021	Interferon induced transmembrane protein 3	Ifitm3		0.850798	0.0279995
H3014A05	Mm.291048	Arginyl aminopeptidase (aminopeptidase B)	Rnpep		0.848949	0.0426807
H3064G02	Mm.87142	Forkhead box J2	Foxj2		0.845577	0.00652914
H3092A06	Mm.23758	Polymerase (DNA-directed), delta interacting protein 3	Poldip3		0.843815	0.0136292
H3089D06	Mm.28278	Caveolin, caveolae protein 1	Cav1		0.838779	0.0203973
H3101G12	Mm.282751	Anillin, actin binding protein (scraps homolog, Drosophila)	Anln		0.832067	0.00632162
H3059B07	Mm.289657	Janus kinase 1	Jak1		0.82973	0.0153404
H3118C08	Mm.288324	Extra spindle poles-like 1 (S. cerevisiae)	Espl1		0.823231	0.00413475
H3146G02	Mm.8655	Complement component factor h	Cfh		0.822597	0.0265868
H3098A12	Mm.30239	Solute carrier family 39 (metal ion transporter), member 8	Slc39a8		0.813691	0.0345152
H3048A06	Mm.315625	TGFB-induced factor 2	Tgif2		0.80337	0.00560133
H3066G08	Mm.258476	Transducin (beta)-like 1 X-linked	Tbl1x		0.799436	0.00413475
H3065G11	Mm.3337	Selectin, platelet	Selp		0.795117	0.0336408
H3109E04	Mm.154581	Aconitase 2, mitochondrial	Aco2		0.788885	0.0158148
H3023F11	Mm.1843	Heat shock protein 1, alpha	Ssh2		0.783497	0.0107368
H3055G06	Mm.3484	Niemann Pick type C1	Npc1		0.781313	0.00691423
H3068F03	Mm.250214	Ornithine decarboxylase antizyme inhibitor	Oazin		0.780252	0.00810244
H3052A06	Mm.374910	Fibronectin type III domain containing 6	AV228068		0.777929	0.00632162
H3068D01	Mm.295168	Nucleoporin 155	Nup155		0.775787	0.00632162
H3106E08	Mm.370315	Synaptotagmin 11	Syt11		0.758362	0.00484383
H3059F03	Mm.247566	Myeloid ecotropic viral integration site-related gene 1	Mrg1		0.758096	0.00868169
H3102E12	Mm.36241	B-cell receptor-associated protein 37	Bcap37		0.757501	0.0293795
H3107C12	Mm.341742	Gephyrin	Gphn		0.733399	0.00862342
H3095H08	Mm.44106	Adducin 3 (gamma)	Add3		0.728332	0.016643
H3106E12	Mm.4909	CBFA2T1 identified gene homolog (human)	Cbfa2t1h		0.723888	0.0209303
H3129G06	Mm.282711	Peroxisomal biogenesis factor 3	Pex3		0.723203	0.00810708
H3116F10	Mm.124373	RNA binding motif protein 16	Rbm16		0.722279	0.00697318
H3106F07	Mm.196464	Guanine nucleotide binding protein, alpha inhibiting 2	Gnai2		0.716876	0.0366845
H3108H03	Mm.281498	SoxLZ/Sox6 leucine zipper binding protein in testis	Solt		0.712045	0.0423985
H3052A08	Mm.286232	Zinc finger protein 532	Zfp532		0.711387	0.0058168
H3127D03	Mm.2608	Biglycan	Bgn		0.705478	0.0379109
H3117E10	Mm.42135	Stromal antigen 1	Stag1		0.703963	0.0195629
H3095G06	Mm.34867	RAB27A, member RAS oncogene family	Rab27a		0.682968	0.00680818
H3075D02	Mm.173395	Dipeptidase 3	Dpep3		0.678119	0.0156245
H3097A10	Mm.292049	Putative homeodomain transcription factor 1	Phtf1		0.640429	0.0107747
H3054H04	Mm.9911	Potassium intermediate/small conductance calcium-activated channel, subfamily N, member 4	Kcnn4		0.631191	0.00740962
H3051H04	Mm.141230	1-acylglycerol-3-phosphate O-acyltransferase 3	Agpat3		0.626593	0.0137778
H3063A08	Mm.17185	Legumain	Lgmn		0.606013	0.00411128
H3095A05	Mm.9213	Estrogen receptor 1 (alpha)	Esr1		0.600461	0.0355271
H3090F12	Mm.20935	Interleukin enhancer binding factor 3	Ilf3		0.572778	0.0334491
H3124A11	Mm.289800	Eukaryotic translation initiation factor 3, subunit 3 (gamma)	Eif3s3		0.504708	0.0483725
H3093A05	Mm.240329	Nipped-B homolog (Drosophila)	4933421G18Rik		0.497304	0.0159221
H3137B06	Mm.13694	Ornithine aminotransferase	Oat		0.489684	0.0300386
H3052A12	Mm.2289	Congenital dyserythropoietic anemia, type I (human)	4831403C07Rik		0.438218	0.0249865
H3091G12	Mm.1056	Solute carrier family 1 (neutral amino acid transporter), member 5	Slc1a5		0.422663	0.0147558
H3051A07	Mm.7723	Poly(A) binding protein, nuclear 1	Pabpn1		0.38364	0.0188953
Downregulated
H3103G04	Mm.12091	Ras association (RalGDS/AF-6) domain family 1	Rassf1		-0.216247	0.0355271
H3097E03	Mm.21454	Carbonyl reductase 2	Cbr2		-0.26465	0.0313406
H3052C11	Mm.298875	Clathrin, light polypeptide (Lca)	Clta		-0.290628	0.0462182
H3039H03	Mm.30850	WD repeat domain 7	Wdr7		-0.303021	0.0204278
H3147B03	Mm.271770	Similar to Myl9 protein	Myl9		-0.359896	0.0107962
H3115H12	Mm.138725	Signal sequence receptor, alpha	Ssr1		-0.362863	0.045829
H3059D10	Mm.3261	Cornichon homolog (Drosophila)	Cnih		-0.372579	0.0196866
H3124B01	Mm.298467	Ribosomal protein L31	Rpl31		-0.382748	0.0378332
H3068D08	Mm.269596	FYVE, RhoGEF and PH domain containing 6	Fgd6		-0.426009	0.0492156
H3081A06	Mm.262021	Ribosomal protein L6	Rpl6		-0.509196	0.0329619
H3098G09	Mm.5291	Ribosomal protein S5	Rps5		-0.564364	0.0423985
H3053A12	Mm.28262	Regulator of G-protein signaling 2	Rgs2		-0.603737	0.00707822
H3051C03	Mm.7729	Aldolase 3, C isoform	Aldoc		-0.702388	0.00984158
H3076B08	Mm.24375	Tocopherol (alpha) transfer protein	Ttpa		-0.830761	0.0366845
H3116A03	Mm.347060	Ribosomal protein L10A	Rpl10a		-0.848308	0.0428953
H3064D10	Mm.104368	Ribosomal protein L32	Rpl32		-0.905605	0.00411128
H3144F06	Mm.381	Adipose differentiation related protein	Adfp		-1.17167	0.00780611
H3126F11	Mm.1451	Milk fat globule-EGF factor 8 protein	Mfge8		-2.0756	0.00322896
H3087A12	Mm.282359	Lactotransferrin	Ltf		-2.20604	0.00847592
H3097H03	Mm.1650	Extracellular proteinase inhibitor	Expi		-3.33183	0.00411128
H3072C12	Mm.311962	Solute carrier family 8 (sodium/calcium exchanger), member 1	Slc8a1		-3.40261	0.00411128
