# Supplementary material for: Regulator of G-protein signalling 2 mRNA is differentially expressed in mammary epithelial subpopulations and over-expressed in the majority of breast cancers
Source: Breast Cancer Res. 2007 Dec 8;9(6):R85. doi: 10.1186/bcr1834 (PMC2246188; doi:10.1186/bcr1834)
Supplement: Additional file 2 — An .XLS file showing the results of cDNA microarray analysis of Sca-1-/33A10High mammary cells with reference population. Genes are ranked by their M ratio. Only well annotated genes with a significant P value (<0.05) are shown. SOURCE Clone ID [54], UniGene ID, gene name and gene symbol are also given for each gene. [file bcr1834-S2.xls]

## Sheet: LIMMA_fdr_analysis
Supplementary Data Table 2: Sca-1- 33A10High cells versus reference population
CloneID	UniGene	Gene Name	Symbol		Sca-1- 33A10High
					M	P.Value
Upregulated
H3087A12	Mm.282359	Lactotransferrin	Ltf		1.91588	0.0277687
H3051C03	Mm.7729	Aldolase 3, C isoform	Aldoc		0.79587	0.00839179
H3097E03	Mm.21454	Carbonyl reductase 2	Cbr2		0.655406	0.00213209
H3049E04	Mm.313866	GATA binding protein 3	Gata3		0.624588	0.00394853
H3075H09	Mm.10724	Ets homologous factor	Ehf		0.523915	0.028217
H3126F11	Mm.1451	Milk fat globule-EGF factor 8 protein	Mfge8		0.513741	0.0213583
H3049E05	Mm.233855	Eukaryotic translation initiation factor 2B, subunit 5 epsilon	Eif2b5		0.410682	0.0146202
H3144F06	Mm.381	Adipose differentiation related protein	Adfp		0.402714	0.0406386
H3086G08	Mm.218846	Lipopolysaccharide binding protein	Lbp		0.402698	0.0176869
Downregulated
H3115B04	Mm.143831	Guanylate cyclase 1, soluble, alpha 3	Gucy1a3		-0.149009	0.0253459
H3054E01	Mm.18517	RAS p21 protein activator 3	Rasa3		-0.150205	0.0272409
H3088D05	Mm.336625	Dystonin	Dst		-0.176849	0.0255311
H3063C10	Mm.152443	Kelch repeat and BTB (POZ) domain containing 9	Kbtbd9		-0.200224	0.0496085
H3075H06	Mm.323997	RNA binding protein gene with multiple splicing	Rbpms		-0.201751	0.0232394
H3128E07	Mm.2020	Cysteine and glycine-rich protein 2	Csrp2		-0.211777	0.0209981
H3112A08	Mm.3511	Matrilin 2	Matn2		-0.214077	0.0104907
H3057H01	Mm.257371	Ankyrin repeat domain 25	Ankrd25		-0.217442	0.0433358
H3137E09	Mm.28231	Retinoic acid receptor responder (tazarotene induced) 2	Rarres2		-0.217529	0.0396337
H3089E12	Mm.5071	Sema domain, immunoglobulin domain (Ig), short basic domain, secreted, (semaphorin) 3C	Sema3c		-0.217894	0.0418441
H3086G10	Mm.1314	MyoD family inhibitor domain containing	Mdfid		-0.246484	0.0188467
H3114H02	Mm.29798	CD34 antigen	Cd34		-0.263091	0.0254803
H3105A05	Mm.271854	Low density lipoprotein receptor-related protein 1	Lrp1		-0.26736	0.0210067
H3090B01	Mm.223717	MAD homolog 1 (Drosophila)	Smad1		-0.299409	0.00758453
H3121C10	Mm.169755	Methionine sulfoxide reductase B3	Msrb3		-0.299509	0.0100736
H3053E01	Mm.34557	Squamous cell carcinoma antigen recognized by T cells 2	Sart2		-0.350567	0.0328834
H3109D03	Mm.486	Lysosomal membrane glycoprotein 2	Lamp2		-0.401635	0.0316701
H3058A06	Mm.13445	3-oxoacid CoA transferase 1	Oxct1		-0.407813	0.0196706
H3115A08	Mm.263124	Lymphocyte antigen 6 complex, locus A (Sca-1)	Ly6a		-0.412393	0.0194351
H3063A08	Mm.17185	Legumain	Lgmn		-0.422703	0.0136216
H3141H07	Mm.235283	Dihydropyrimidinase-like 2	Dpysl2		-0.423136	0.00107648
H3054C02	Mm.281298	Growth arrest and DNA-damage-inducible 45 gamma	Gadd45g		-0.477932	0.014633
H3148D04	Mm.27578	Melanoma antigen, family D, 1	Maged1		-0.481484	0.0103736
H3093G07	Mm.272722	Tumor suppressor candidate 3	Tusc3		-0.48682	0.028207
H3114H08	Mm.319123	Leucine rich repeat containing 17	Lrrc17		-0.499589	0.0229689
H3147B03	Mm.271770	Similar to Myl9 protein	Myl9		-0.501069	0.00783132
H3115H12	Mm.138725	Signal sequence receptor, alpha	Ssr1		-0.548254	0.0480047
H3114D04	Mm.372365	Sorbin and SH3 domain containing 1	Sorbs1		-0.576002	0.0102635
H3121C02	Mm.182434	Follistatin-like 1	Fstl1		-0.585136	0.0313558
H3116A10	Mm.193099	Fibronectin 1	Fn1		-0.590178	0.00163736
H3125D01	Mm.277792	Procollagen, type I, alpha 2	Col1a2		-0.592163	0.00896682
H3053A12	Mm.28262	Regulator of G-protein signaling 2	Rgs2		-0.645437	0.00213209
H3107D05	Mm.141021	Interferon induced transmembrane protein 3	Ifitm3		-0.653104	0.00661298
H3075F03	Mm.219527	Complement component 1, s subcomponent	C1s		-0.667015	0.00893216
H3135C09	Mm.273538	Tubulin, beta 5	Tubb5		-0.706365	0.0479743
H3113H10	Mm.256858	Dynein, cytoplasmic, light chain 1	Dnclc1		-0.741124	0.0290113
H3098D12	Mm.248907	Mitogen activated protein kinase kinase 1	Map2k1		-0.750898	0.000198145
H3124A02	Mm.279690	Pleiotrophin	Ptn		-0.759404	0.0402216
H3108C09	Mm.27289	WAP four-disulfide core domain 2	Wfdc2		-0.776609	0.00742698
H3113A06	Mm.338720	Nucleophosmin 1	Gja1		-0.787449	0.0100736
H3113F12	Mm.648	Prion protein	Prnp		-0.925827	0.000764943
H3075F11	Mm.21549	Heat shock 27kDa protein 8	Hspb8		-0.939108	0.00512894
H3113D09	Mm.30059	Myristoylated alanine rich protein kinase C substrate	Marcks		-0.991616	0.00163736
H3148D05	Mm.56769	Decorin	Dcn		-1.06693	0.00569546
H3119G01	Mm.268000	Vimentin	Vim		-1.16895	0.000762766
H3134F06	Mm.29027	SPARC-like 1 (mast9, hevin)	Sparcl1		-1.28251	0.00163736
H3075E06	Mm.10516	Prolactin receptor	Prlr		-1.44174	0.000448278
H3120B07	Mm.21109	Gelsolin	Gsn		-1.62161	0.000197804
H3089D06	Mm.28278	Caveolin, caveolae protein 1	Cav1		-1.69008	0.000762766
H3124H10	Mm.249555	Procollagen, type III, alpha 1	Col3a1		-3.27533	0.000198145
