# Supplementary material for: Regulator of G-protein signalling 2 mRNA is differentially expressed in mammary epithelial subpopulations and over-expressed in the majority of breast cancers
Source: Breast Cancer Res. 2007 Dec 8;9(6):R85. doi: 10.1186/bcr1834 (PMC2246188; doi:10.1186/bcr1834)
Supplement: Additional file 3 — An .XLS file showing the results of cDNA microarray analysis of Sca-1-/33A10Low/- mammary cells with reference population. Genes are ranked by their M ratio. Only well annotated genes with a significant P value (<0.05) are shown. SOURCE Clone ID [54], UniGene ID, gene name and gene symbol are also given for each gene. [file bcr1834-S3.xls]

## Sheet: LIMMA_fdr_analysis
Supplementary Data Table 3: Sca-1- 33A10Low/- cells versus reference population
CloneID	UniGene	Gene Name	Symbol		Sca-1- 33A10Low/-
					M	P.Value
Upregulated
H3072B09	Mm.244047	Ninein	Nin		2.57096	0.0080894
H3065D08	Mm.250060	Microrchidia	Morc		1.94055	0.0221959
H3053A12	Mm.28262	Regulator of G-protein signaling 2	Rgs2		1.87501	0.00243323
H3064E08	Mm.316000	Cytochrome P450, family 7, subfamily b, polypeptide 1	Cyp7b1		1.87133	0.0248979
H3088D05	Mm.336625	Dystonin	Dst		1.56765	0.00862504
H3082B03	Mm.33360	Myosin, light polypeptide kinase	Mylk		1.56355	0.00776645
H3134F06	Mm.29027	SPARC-like 1 (mast9, hevin)	Sparcl1		1.55154	0.000475056
H3147B03	Mm.271770	Similar to Myl9 protein	Myl9		1.52494	0.0011486
H3075F11	Mm.21549	Heat shock 27kDa protein 8	Hspb8		1.50263	0.000832695
H3147C04	Mm.172674	Laminin B1 subunit 1	Lamb1-1		1.41404	0.00279377
H3053E08	Mm.25405	Activity regulated cytoskeletal-associated protein	Arc		1.41231	0.0011486
H3114D04	Mm.372365	Sorbin and SH3 domain containing 1	Sorbs1		1.28163	0.00884428
H3107D05	Mm.141021	Interferon induced transmembrane protein 3	Ifitm3		1.27378	0.00497713
H3089D06	Mm.28278	Caveolin, caveolae protein 1	Cav1		1.25924	0.00565436
H3112A08	Mm.3511	Matrilin 2	Matn2		1.25093	0.0108827
H3052H06	Mm.348326	Phosphatidic acid phosphatase type 2B	Ppap2b		1.21013	0.00200644
H3072F04	Mm.281018	Insulin-like growth factor 2, binding protein 3	Igf2bp3		1.19505	0.0246714
H3113A06	Mm.338720	Nucleophosmin 1	Gja1		1.15768	0.00256304
H3102G06	Mm.22491	Ubiquitin-conjugating enzyme E2S	Ube2s		1.13094	0.0024646
H3097B10	Mm.205190	Myeloid/lymphoid or mixed-lineage leukemia 5	Mll5		1.11589	0.00723554
H3085B10	Mm.12607	LIM domain only 1	Lmo1		1.10561	0.00273055
H3054C02	Mm.281298	Growth arrest and DNA-damage-inducible 45 gamma	Gadd45g		1.10072	0.00448348
H3075H06	Mm.323997	RNA binding protein gene with multiple splicing	Rbpms		1.09141	0.012255
H3076F06	Mm.248334	ST3 beta-galactoside alpha-2,3-sialyltransferase 1	Siat4a		1.0656	0.00390908
H3010E09	Mm.147226	Metallothionein 2	Mt2		1.03363	0.0366432
H3053E04	Mm.4356	Calponin 1	Cnn1		1.00775	0.00200644
H3148G03	Mm.55143	Dickkopf homolog 3 (Xenopus laevis)	Dkk3		0.997432	0.0317237
H3052A12	Mm.2289	Congenital dyserythropoietic anemia, type I (human)	4831403C07Rik		0.977812	0.00129853
H3054A03	Mm.272568	Anaphase promoting complex subunit 4	Anapc4		0.96461	0.00421828
H3102C06	Mm.274553	Solute carrier family 6 (neurotransmitter transporter, creatine), member 8	Slc6a8		0.958227	0.0140272
H3121C10	Mm.169755	Methionine sulfoxide reductase B3	Msrb3		0.944303	0.00150813
H3093A05	Mm.240329	Nipped-B homolog (Drosophila)	4933421G18Rik		0.934495	0.00182871
H3146C02	Mm.2675	Platelet derived growth factor, alpha	Pdgfa		0.931235	0.00287838
H3109C02	Mm.4871	Tissue inhibitor of metalloproteinase 3	Timp3		0.920636	0.00135394
H3140A03	Mm.292401	Zinc finger protein 503	Zfp503		0.901754	0.00535769
H3034B07	Mm.1421	A disintegrin-like and metalloprotease (reprolysin type) with thrombospondin type 1 motif, 1	Adamts1		0.899853	0.0360524
H3121G11	Mm.213408	Tetratricopeptide repeat domain 3	Ttc3		0.894199	0.0149422
H3115C09	Mm.209385	LIM domain containing preferred translocation partner in lipoma	Lpp		0.894148	0.00202863
H3136F08	Mm.358681	Lutheran blood group (Auberger b antigen included)	Lu		0.889447	0.00353541
H3119G01	Mm.268000	Vimentin	Vim		0.880236	0.0058101
H3036B09	Mm.87062	Mitochondrial ribosomal protein S25	Mrps25		0.879305	0.00150813
H3121C02	Mm.182434	Follistatin-like 1	Fstl1		0.872323	0.00742562
H3137G09	Mm.258771	Protein tyrosine phosphatase, receptor type, S	Ptprs		0.849998	0.012255
H3106F07	Mm.196464	Guanine nucleotide binding protein, alpha inhibiting 2	Gnai2		0.837544	0.00582435
H3118H06	Mm.34871	Inhibitor of DNA binding 2	Idb2		0.828462	0.0011478
H3141F05	Mm.22701	Growth arrest specific 1	Gas1		0.827962	0.00581711
H3090B01	Mm.223717	MAD homolog 1 (Drosophila)	Smad1		0.822552	0.0136512
H3109F07	Mm.227583	ATPase, Ca++ transporting, cardiac muscle, slow twitch 2	Atp2a2		0.815173	0.0272131
H3078F02	Mm.34102	Ornithine decarboxylase, structural 1	Odc1		0.812741	0.0330617
H3114F06	Mm.906	Midkine	Mdk		0.80914	0.0019399
H3058A06	Mm.13445	3-oxoacid CoA transferase 1	Oxct1		0.807762	0.045962
H3084G03	Mm.246513	FBJ osteosarcoma related oncogene	Fos		0.800889	0.00976873
H3071C04	Mm.318846	Calmodulin binding transcription activator 1	Camta1		0.788472	0.0165856
H3113E11	Mm.1249	Laminin, gamma 1	Lamc1		0.785683	0.00401425
H3074D08	Mm.15694	Histone cell cycle regulation defective homolog A (S. cerevisiae)	Hira		0.783292	0.00407465
H3076H06	Mm.42040	Adenylate kinase 3 alpha-like 1	Ak4		0.776457	0.0115081
H3058D08	Mm.218233	Myosin, heavy polypeptide 10, non-muscle	Myh10		0.769	0.0357253
H3063A04	Mm.29028	Death associated protein 3	Dap3		0.765104	0.00106891
H3075C08	Mm.4325	Kruppel-like factor 4 (gut)	Klf4		0.763718	0.00312576
H3136G02	Mm.337074	Myosin, light polypeptide 6, alkali, smooth muscle and non-muscle	Myl6		0.757762	0.00190722
H3105A05	Mm.271854	Low density lipoprotein receptor-related protein 1	Lrp1		0.753163	0.0129461
H3109E04	Mm.154581	Aconitase 2, mitochondrial	Aco2		0.748625	0.00151504
H3115B04	Mm.143831	Guanylate cyclase 1, soluble, alpha 3	Gucy1a3		0.745379	0.0103896
H3087A06	Mm.343986	Fetal Alzheimer antigen	Falz		0.744294	0.00215965
H3111D11	Mm.4352	Procollagen, type XVIII, alpha 1	Col18a1		0.740893	0.00532182
H3148E01	Mm.25709	Inhibitor of growth family, member 1	Ing1		0.738276	0.00324836
H3113H10	Mm.256858	Dynein, cytoplasmic, light chain 1	Dnclc1		0.730637	0.0366432
H3054E02	Mm.245446	BAT2 domain containing 1	1810043M20Rik		0.728402	0.0019399
H3068D01	Mm.295168	Nucleoporin 155	Nup155		0.721721	0.00358475
H3058H08	Mm.127156	Protein S (alpha)	Pros1		0.716508	0.00505249
H3046H12	Mm.271160	UPF3 regulator of nonsense transcripts homolog B (yeast)	Upf3b		0.710069	0.00233927
H3084E03	Mm.40343	Syntaxin 1B2	Stx1b1		0.705962	0.00150813
H3117E10	Mm.42135	Stromal antigen 1	Stag1		0.702742	0.00225251
H3054H04	Mm.9911	Potassium intermediate/small conductance calcium-activated channel, subfamily N, member 4	Kcnn4		0.698615	0.0202945
H3077C10	Mm.287837	Excision repair cross-complementing rodent repair deficiency, complementation group 4	Ercc4		0.697886	0.00150813
H3082D09	Mm.13849	Heat shock protein 1	Hspb1		0.692987	0.0019753
H3095G06	Mm.34867	RAB27A, member RAS oncogene family	Rab27a		0.686154	0.00150813
H3097A10	Mm.292049	Putative homeodomain transcription factor 1	Phtf1		0.679948	0.00150813
H3091A04	Mm.278458	FK506 binding protein 1a	Fkbp1a		0.670431	0.00132761
H3084E09	Mm.308514	U1 small nuclear ribonucleoprotein 1C	Snrp1c		0.669699	0.00219728
H3059F03	Mm.247566	Myeloid ecotropic viral integration site-related gene 1	Mrg1		0.669027	0.00150813
H3119F06	Mm.87052	Jerky	Jrk		0.668901	0.0142075
H3091G12	Mm.1056	Solute carrier family 1 (neutral amino acid transporter), member 5	Slc1a5		0.663996	0.0215374
H3068F03	Mm.250214	Ornithine decarboxylase antizyme inhibitor	Oazin		0.660967	0.00231302
H3090F12	Mm.20935	Interleukin enhancer binding factor 3	Ilf3		0.660791	0.00241258
H3141H07	Mm.235283	Dihydropyrimidinase-like 2	Dpysl2		0.660013	0.0386401
H3104B02	Mm.268041	Thioredoxin domain containing 10	A730024F05Rik		0.642929	0.00182871
H3108H03	Mm.281498	SoxLZ/Sox6 leucine zipper binding protein in testis	Solt		0.636165	0.00990544
H3119A11	Mm.274463	Endothelin converting enzyme 1	Ece1		0.633468	0.00776645
H3118C08	Mm.288324	Extra spindle poles-like 1 (S. cerevisiae)	Espl1		0.627462	0.0018099
H3101G12	Mm.282751	Anillin, actin binding protein (scraps homolog, Drosophila)	Anln		0.62328	0.0019399
H3127D03	Mm.2608	Biglycan	Bgn		0.617101	0.0116317
H3106E08	Mm.370315	Synaptotagmin 11	Syt11		0.616299	0.00372594
H3075F03	Mm.219527	Complement component 1, s subcomponent	C1s		0.61255	0.00517521
H3053D03	Mm.359728	Eukaryotic translation initiation factor 5B	Eif5b		0.595803	0.00423283
H3055G06	Mm.3484	Niemann Pick type C1	Npc1		0.590159	0.00509979
H3039G05	Mm.288693	Erythroid differentiation regulator 1	Erdr1		0.585442	0.0225667
H3137B06	Mm.13694	Ornithine aminotransferase	Oat		0.581762	0.00466084
H3113F12	Mm.648	Prion protein	Prnp		0.562791	0.0153593
H3090H10	Mm.239247	Aspartate-beta-hydroxylase	Asph		0.562497	0.0364308
H3052A08	Mm.286232	Zinc finger protein 532	Zfp532		0.553866	0.00401188
H3066G02	Mm.257035	Discs, large homolog 2 (Drosophila)	Dlgh2		0.55342	0.00366894
H3129G06	Mm.282711	Peroxisomal biogenesis factor 3	Pex3		0.549502	0.00233927
H3116F10	Mm.124373	RNA binding motif protein 16	Rbm16		0.5488	0.0160812
H3107C12	Mm.341742	Gephyrin	Gphn		0.541441	0.00182871
H3092E08	Mm.260144	Pregnancy zone protein	Pzp		0.541406	0.0139457
H3133F12	Mm.333406	Cyclin D2	Ccnd2		0.536138	0.00372594
H3051A07	Mm.7723	Poly(A) binding protein, nuclear 1	Pabpn1		0.531775	0.00219825
H3066G08	Mm.258476	Transducin (beta)-like 1 X-linked	Tbl1x		0.522226	0.014766
H3064G02	Mm.87142	Forkhead box J2	Foxj2		0.497185	0.039068
H3120B11	Mm.249146	Fibulin 2	Fbln2		0.462024	0.0319917
H3095H08	Mm.44106	Adducin 3 (gamma)	Add3		0.460098	0.0198707
H3059B07	Mm.289657	Janus kinase 1	Jak1		0.457091	0.0181908
H3096B09	Mm.269363	Interleukin 17 receptor B	Il17rb		0.446142	0.0364921
H3097H05	Mm.293761	Protein O-fucosyltransferase 1	Pofut1		0.425809	0.0334643
H3129F10	Mm.371570	Poly A binding protein, cytoplasmic 1	Pabpc1		0.401016	0.0396884
H3147B06	Mm.195898	Phosphatidylethanolamine binding protein	Pbp		0.394962	0.00858453
H3087F11	Mm.286488	MYC-associated zinc finger protein (purine-binding transcription factor)	Maz		0.386494	0.0200694
H3136G06	Mm.180458	Ribosomal protein L13a	Rpl13a		0.284095	0.0244388
H3138B11	Mm.2044	Serine (or cysteine) proteinase inhibitor, clade F, member 1	Serpinf1		0.252541	0.0139939
Downregulated
H3052F06	Mm.343951	Platelet/endothelial cell adhesion molecule 1	Pecam1		-0.195836	0.0416218
H3124A01	Mm.980	Tenascin C	Tnc		-0.222508	0.0398226
H3053A08	Mm.214016	Cytochrome P450, family 1, subfamily b, polypeptide 1	Cyp1b1		-0.259531	0.0481287
H3086G10	Mm.1314	MyoD family inhibitor domain containing	Mdfid		-0.297658	0.0123377
H3095F08	Mm.120274	Ras homolog gene family, member V	Rhov		-0.300804	0.01707
H3109B10	Mm.260098	Myosin Vb	Myo5b		-0.303132	0.0144481
H3077C08	Mm.27888	F-box only protein 36	Fbxo36		-0.352901	0.00619774
H3086G08	Mm.218846	Lipopolysaccharide binding protein	Lbp		-0.353105	0.0139457
H3079H04	Mm.136648	Tumor protein D52-like 2	Tpd52l2		-0.353809	0.00606614
H3109D03	Mm.486	Lysosomal membrane glycoprotein 2	Lamp2		-0.355755	0.041427
H3115H12	Mm.138725	Signal sequence receptor, alpha	Ssr1		-0.392133	0.036598
H3097B08	Mm.263177	Glucose regulated protein	Grp58		-0.419448	0.00785296
H3055D05	Mm.205421	Fibronectin type III domain containing 3a	Fndc3		-0.451321	0.0480931
H3115H01	Mm.22723	Ribosomal protein L23a	Rpl23a		-0.500604	0.0267182
H3080B03	Mm.34319	Tyrosine 3-monooxygenase/tryptophan 5-monooxygenase activation protein, beta polypeptide	Ywhab		-0.542592	0.0182988
H3114H08	Mm.319123	Leucine rich repeat containing 17	Lrrc17		-0.550808	0.00296636
H3106H03	Mm.18742	Nuclear protein 1	Nupr1		-0.586597	0.011831
H3087H09	Mm.100144	S100 calcium binding protein A6 (calcyclin)	S100a6		-0.616475	0.0210559
H3115A08	Mm.263124	Lymphocyte antigen 6 complex, locus A (Sca-1)	Ly6a		-0.746253	0.0224914
H3075H09	Mm.10724	Ets homologous factor	Ehf		-0.817404	0.0105216
H3078H12	Mm.280459	Sulfatase 2	Sulf2		-0.843072	0.00520939
H3139E04	Mm.19131	Complement component 3	C3		-0.941343	0.00322644
H3090C03	Mm.286600	Rhophilin, Rho GTPase binding protein 2	Rhpn2		-1.03983	0.000986646
H3076B08	Mm.24375	Tocopherol (alpha) transfer protein	Ttpa		-1.07504	0.00757622
H3051C03	Mm.7729	Aldolase 3, C isoform	Aldoc		-1.08194	0.00216251
H3108A04	Mm.200608	Clusterin	Clu		-1.43905	0.0011468
H3144F06	Mm.381	Adipose differentiation related protein	Adfp		-1.52909	0.00150813
H3126F11	Mm.1451	Milk fat globule-EGF factor 8 protein	Mfge8		-1.80402	0.000544628
H3104F03	Mm.22479	Keratin complex 1, acidic, gene 18	Krt1-18		-1.91923	0.00419229
H3087A12	Mm.282359	Lactotransferrin	Ltf		-2.946	0.000832695
H3097H03	Mm.1650	Extracellular proteinase inhibitor	Expi		-4.18584	0.000832695
