# Supplementary material for: Regulator of G-protein signalling 2 mRNA is differentially expressed in mammary epithelial subpopulations and over-expressed in the majority of breast cancers
Source: Breast Cancer Res. 2007 Dec 8;9(6):R85. doi: 10.1186/bcr1834 (PMC2246188; doi:10.1186/bcr1834)
Supplement: Additional file 4 — An .XLS file showing the results of cDNA microarray analysis of mammary fibroblasts with reference population. Genes are ranked by their M ratio. Only well annotated genes with a significant P value (<0.05) are shown. SOURCE Clone ID [54], UniGene ID, gene name and gene symbol are also given for each gene. [file bcr1834-S4.xls]

## Sheet: LIMMA_fdr_analysis
Supplementary Data Table 4: Mammary fibroblasts versus reference population
CloneID	UniGene	Gene Name	Symbol		Fibroblasts
					M	P.Value
Upregulated
H3124A01	Mm.980	Tenascin C	Tnc		3.4692	1.38032e-06
H3124H10	Mm.249555	Procollagen, type III, alpha 1	Col3a1		3.32221	2.43949e-05
H3054F05	Mm.45436	Lysozyme	Lyzs		3.18149	7.08074e-06
H3025B03	Mm.193096	Stearoyl-Coenzyme A desaturase 2	Scd2		3.04303	1.97359e-06
H3125D01	Mm.277792	Procollagen, type I, alpha 2	Col1a2		2.94452	2.50108e-07
H3127D03	Mm.2608	Biglycan	Bgn		2.72731	6.63585e-08
H3119G01	Mm.268000	Vimentin	Vim		2.71746	1.46938e-06
H3138B11	Mm.2044	Serine (or cysteine) proteinase inhibitor, clade F, member 1	Serpinf1		2.63698	1.38032e-06
H3135G03	Mm.252210	Receptor (TNFRSF)-interacting serine-threonine kinase 1	Serpinb6a		2.58561	4.70282e-06
H3116A10	Mm.193099	Fibronectin 1	Fn1		2.57722	4.2677e-07
H3024A05	Mm.291442	Secreted acidic cysteine rich glycoprotein	Sparc		2.57357	5.97923e-07
H3105A05	Mm.271854	Low density lipoprotein receptor-related protein 1	Lrp1		2.52169	1.32096e-07
H3023H12	Mm.29324	Lactate dehydrogenase 1, A chain	Ldh1		2.50903	3.04382e-07
H3113D09	Mm.30059	Myristoylated alanine rich protein kinase C substrate	Marcks		2.46278	1.6216e-06
H3107C11	Mm.276367	Epidermal growth factor-containing fibulin-like extracellular matrix protein 2	Efemp2		2.41756	3.73969e-06
H3086G10	Mm.1314	MyoD family inhibitor domain containing	Mdfid		2.39147	2.42813e-05
H3083D02	Mm.4189	Cyclin A2	Ccna2		2.36835	7.69276e-06
H3065E03	Mm.9925	Isocitrate dehydrogenase 1 (NADP+), soluble	Idh1		2.29045	3.37072e-06
H3137E09	Mm.28231	Retinoic acid receptor responder (tazarotene induced) 2	Rarres2		2.2824	4.25935e-07
H3063A08	Mm.17185	Legumain	Lgmn		2.2306	9.75253e-06
H3098D12	Mm.248907	Mitogen activated protein kinase kinase 1	Map2k1		2.20172	4.61959e-08
H3024C04	Mm.315962	Phosphoglycerate mutase 1	Pgam1		2.12447	5.54832e-06
H3114H08	Mm.319123	Leucine rich repeat containing 17	Lrrc17		2.06805	8.79621e-07
H3121C02	Mm.182434	Follistatin-like 1	Fstl1		2.05703	1.94888e-06
H3147C04	Mm.172674	Laminin B1 subunit 1	Lamb1-1		2.02549	1.91148e-08
H3022G07	Mm.43831	Lectin, galactose binding, soluble 1	Lgals1		1.90265	7.27638e-05
H3128E07	Mm.2020	Cysteine and glycine-rich protein 2	Csrp2		1.89975	2.37309e-06
H3128E07	Mm.2020	Cysteine and glycine-rich protein 2	Csrp2		1.89975	2.37309e-06
H3092H10	Mm.6375	Glycogenin 1	Gyg1		1.87793	1.02908e-05
H3010C08	Mm.211477	Pleckstrin homology-like domain, family B, member 2	Phldb2		1.87558	0.00106867
H3096A05	Mm.222867	Death-associated protein	Dap		1.87407	4.61959e-08
H3079F01	Mm.61526	3-hydroxy-3-methylglutaryl-Coenzyme A synthase 1	Hmgcs1		1.85899	5.59214e-07
H3135C09	Mm.273538	Tubulin, beta 5	Tubb5		1.85683	1.44571e-06
H3053A08	Mm.214016	Cytochrome P450, family 1, subfamily b, polypeptide 1	Cyp1b1		1.85352	0.000222147
H3120B11	Mm.249146	Fibulin 2	Fbln2		1.84261	6.93599e-06
H3059D10	Mm.3261	Cornichon homolog (Drosophila)	Cnih		1.83867	5.57983e-05
H3140B08	Mm.262345	Procollagen C-proteinase enhancer protein	Pcolce		1.83209	4.82877e-06
H3016H04	Mm.3879	Hypoxia inducible factor 1, alpha subunit	Hif1a		1.80739	9.72463e-05
H3025F11	Mm.333399	Glyceraldehyde-3-phosphate dehydrogenase	Gapd		1.80184	6.51512e-07
H3048E12	Mm.223504	Wiskott-Aldrich syndrome protein interacting protein	Waspip		1.79022	0.000115865
H3049E11	Mm.7281	Procollagen, type V, alpha 1	Col5a1		1.7674	8.78884e-05
H3090H10	Mm.239247	Aspartate-beta-hydroxylase	Asph		1.76407	1.08486e-05
H3092G05	Mm.7214	Annexin A3	Anxa3		1.74936	7.57376e-06
H3009D03	Mm.34609	Placenta-specific 8	Plac8		1.74209	5.89112e-05
H3126H09	Mm.334999	Cytoskeleton-associated protein 4	Ckap4		1.7162	2.57872e-05
H3128H06	Mm.286834	Bicaudal C homolog 1 (Drosophila)	Bicc1		1.70745	2.85239e-06
H3141H07	Mm.235283	Dihydropyrimidinase-like 2	Dpysl2		1.70589	8.79621e-07
H3027B09	Mm.4876	Reticulocalbin 1	Rcn1		1.70086	2.80812e-06
H3039H01	Mm.157770	Calponin 2	Cnn2		1.69638	3.73969e-06
H3114D03	Mm.2433	Mannosidase 2, alpha 1	Man2a1		1.66085	3.53043e-05
H3027E07	Mm.70666	Enolase 1, alpha non-neuron	Eno1		1.6606	1.46938e-06
H3097F10	Mm.29812	Selenoprotein	2015-09-01		1.65771	3.94692e-08
H3028H10	Mm.4587	Peptidylprolyl isomerase C	Ppic		1.64984	0.000293722
H3024E05	Mm.274926	Embigin	Emb		1.63747	3.12872e-05
H3093G07	Mm.272722	Tumor suppressor candidate 3	Tusc3		1.61743	9.60296e-07
H3078D03	Mm.29846	N-myc downstream regulated gene 4	Ndrg4		1.61373	0.000912833
H3120A08	Mm.325350	Solute carrier family 37 (glycerol-3-phosphate transporter), member 2	Slc37a2		1.61339	2.13964e-07
H3057H01	Mm.257371	Ankyrin repeat domain 25	Ankrd25		1.5869	5.16912e-05
H3093B09	Mm.71015	Protein disulfide isomerase-associated 5	Pdir		1.57944	4.45126e-06
H3022D05	Mm.358584	Cytotoxic T lymphocyte-associated protein 2 beta	Ctla2a		1.5633	0.011366
H3053E01	Mm.34557	Squamous cell carcinoma antigen recognized by T cells 2	Sart2		1.56254	0.0013986
H3120G06	Mm.121878	Tropomyosin 1, alpha	Tpm1		1.55959	9.97265e-07
H3119F08	Mm.2103	Cyclin G1	Ccng1		1.55895	9.60296e-07
H3025E04	Mm.4691	Nidogen 1	Nid1		1.55214	0.00156839
H3133F12	Mm.333406	Cyclin D2	Ccnd2		1.54196	9.50205e-05
H3021E08	Mm.285993	Calmodulin 1	Calm1		1.53981	2.88576e-05
H3113F12	Mm.648	Prion protein	Prnp		1.53098	5.60439e-06
H3013H04	Mm.1408	Adrenomedullin	Adm		1.52816	0.000350516
H3052C06	Mm.93335	Oligodendrocyte myelin glycoprotein	AU040972		1.523	0.00823838
H3115H12	Mm.138725	Signal sequence receptor, alpha	Ssr1		1.5171	2.1921e-07
H3096B09	Mm.269363	Interleukin 17 receptor B	Il17rb		1.5135	5.79925e-06
H3058H08	Mm.127156	Protein S (alpha)	Pros1		1.49841	4.33921e-06
H3080A11	Mm.277857	Hydroxysteroid (17-beta) dehydrogenase 4	Hsd17b4		1.48052	1.66548e-06
H3055D05	Mm.205421	Fibronectin type III domain containing 3a	Fndc3		1.47729	6.63585e-08
H3147B06	Mm.195898	Phosphatidylethanolamine binding protein	Pbp		1.47305	9.53257e-06
H3131F02	Mm.644	Myocyte enhancer factor 2B	Mef2b		1.4598	7.27638e-05
H3117G11	Mm.44244	CREBBP/EP300 inhibitory protein 1	Cri1		1.44403	0.000171079
H3148C02	Mm.252561	Heparan sulfate 6-O-sulfotransferase 2	Hs6st2		1.42992	0.000244278
H3079B05	Mm.22362	Histocompatibility 47	H47		1.42582	6.08024e-07
H3080B03	Mm.34319	Tyrosine 3-monooxygenase/tryptophan 5-monooxygenase activation protein, beta polypeptide	Ywhab		1.41594	4.54529e-07
H3032D03	Mm.221403	Platelet derived growth factor receptor, alpha polypeptide	Pdgfra		1.40862	0.00181632
H3115C06	Mm.3986	Growth hormone receptor	Ghr		1.39449	0.00351973
H3126F04	Mm.87046	G protein-coupled receptor 124	Gpr124		1.39404	0.000128958
H3023D03	Mm.33935	UDP-GlcNAc:betaGal beta-1,3-N-acetylglucosaminyltransferase 5	B3gnt5		1.39336	8.88245e-05
H3137B06	Mm.13694	Ornithine aminotransferase	Oat		1.3881	3.73969e-06
H3109D03	Mm.486	Lysosomal membrane glycoprotein 2	Lamp2		1.38427	0.000110461
H3070A09	Mm.757	Ras homolog gene family, member A	Rhoa		1.36377	1.0828e-05
H3114C10	Mm.7046	Protective protein for beta-galactosidase	Ppgb		1.36101	4.45612e-07
H3021F07	Mm.205996	Apolipoprotein A-I binding protein	Apoa1bp		1.3557	2.2592e-05
H3020H05	Mm.181880	KDEL (Lys-Asp-Glu-Leu) endoplasmic reticulum protein retention receptor 2	Kdelr2		1.33877	7.89724e-07
H3147B03	Mm.271770	Similar to Myl9 protein	Myl9		1.33727	4.82877e-06
H3063H12	Mm.249586	COMM domain containing 3	Commd3		1.3309	7.94051e-06
H3129H09	Mm.124316	Tissue factor pathway inhibitor	Tfpi		1.32394	7.66812e-05
H3148D04	Mm.27578	Melanoma antigen, family D, 1	Maged1		1.32082	6.24234e-08
H3109C02	Mm.4871	Tissue inhibitor of metalloproteinase 3	Timp3		1.30855	0.000580229
H3044C12	Mm.138876	Moesin	Msn		1.29999	1.22912e-07
H3058E07	Mm.217318	Microtubule-associated protein 4	Mtap4		1.29904	4.94103e-05
H3087H09	Mm.100144	S100 calcium binding protein A6 (calcyclin)	S100a6		1.29818	5.39629e-07
H3055E08	Mm.116862	Mucolipin 2	Mcoln2		1.27764	0.00240955
H3058A06	Mm.13445	3-oxoacid CoA transferase 1	Oxct1		1.2728	1.94614e-06
H3140A03	Mm.292401	Zinc finger protein 503	Zfp503		1.20995	9.78525e-06
H3107H12	Mm.41	ATP synthase, H+ transporting, mitochondrial F1 complex, O subunit	Atp5o		1.20172	6.41781e-06
H3058G08	Mm.200188	Nexilin	Nexn		1.17219	0.000593789
H3054E01	Mm.18517	RAS p21 protein activator 3	Rasa3		1.12837	0.00244779
H3091G12	Mm.1056	Solute carrier family 1 (neutral amino acid transporter), member 5	Slc1a5		1.08126	3.68819e-05
H3058A12	Mm.322891	Phosphodiesterase 8A	Pde8a		1.07547	7.34454e-05
H3010E09	Mm.147226	Metallothionein 2	Mt2		1.07418	0.000788948
H3115A08	Mm.263124	Lymphocyte antigen 6 complex, locus A (Sca-1)	Ly6a		1.01973	0.000287502
H3113E11	Mm.1249	Laminin, gamma 1	Lamc1		1.01372	2.50108e-07
H3075F03	Mm.219527	Complement component 1, s subcomponent	C1s		0.992683	0.00735753
H3058D08	Mm.218233	Myosin, heavy polypeptide 10, non-muscle	Myh10		0.893467	0.000301655
H3121C10	Mm.169755	Methionine sulfoxide reductase B3	Msrb3		0.888287	0.000436093
H3113H10	Mm.256858	Dynein, cytoplasmic, light chain 1	Dnclc1		0.874859	0.000750796
H3148G03	Mm.55143	Dickkopf homolog 3 (Xenopus laevis)	Dkk3		0.744918	0.000663589
H3137G09	Mm.258771	Protein tyrosine phosphatase, receptor type, S	Ptprs		0.687057	1.21715e-05
H3053E04	Mm.4356	Calponin 1	Cnn1		0.678065	0.00109244
H3129H08	Mm.4848	Fyn proto-oncogene	Fyn		0.615951	0.00124181
H3114D04	Mm.372365	Sorbin and SH3 domain containing 1	Sorbs1		0.596503	0.000456431
H3076H06	Mm.42040	Adenylate kinase 3 alpha-like 1	Ak4		0.594782	0.000129481
H3141F05	Mm.22701	Growth arrest specific 1	Gas1		0.583216	0.00188887
H3054C02	Mm.281298	Growth arrest and DNA-damage-inducible 45 gamma	Gadd45g		0.557122	0.000309166
H3094B11	Mm.146736	Adaptor-related protein complex 1, sigma 2 subunit	Ap1s2		0.547582	0.00288897
H3119H03	Mm.277735	Procollagen, type I, alpha 1	Col1a1		0.538911	0.0134664
H3125A09	Mm.200916	Glutathione peroxidase 3	Gpx3		0.535703	0.000255111
H3075F11	Mm.21549	Heat shock 27kDa protein 8	Hspb8		0.533462	0.000819968
H3136G02	Mm.337074	Myosin, light polypeptide 6, alkali, smooth muscle and non-muscle	Myl6		0.519014	0.0003402
H3119A12	Mm.316592	Sorting nexin 14	Snx14		0.504253	0.000266839
H3136G06	Mm.180458	Ribosomal protein L13a	Rpl13a		0.488708	2.04985e-05
H3098A12	Mm.30239	Solute carrier family 39 (metal ion transporter), member 8	Slc39a8		0.485287	0.0051571
H3143C01	Mm.247837	CAMP-regulated phosphoprotein 19	Arpp19		0.477357	0.00893547
H3084H01	Mm.21938	Ribosomal protein S20	Rps20		0.466095	0.0122095
H3121H09	Mm.360538	Acetyl-Coenzyme A acetyltransferase 2	Acat2		0.464994	0.00062792
H3107D05	Mm.141021	Interferon induced transmembrane protein 3	Ifitm3		0.434834	4.56268e-05
H3078C02	Mm.292021	NudC domain containing 1	4921532K09Rik		0.396093	0.000138667
H3052C11	Mm.298875	Clathrin, light polypeptide (Lca)	Clta		0.394002	0.00016745
H3102G06	Mm.22491	Ubiquitin-conjugating enzyme E2S	Ube2s		0.369143	0.0012305
H3129G11	Mm.328727	Down syndrome critical region homolog 2 (human)	Dscr2		0.362702	0.000455038
H3116A03	Mm.347060	Ribosomal protein L10A	Rpl10a		0.360912	2.9976e-05
H3130B11	Mm.276325	Superoxide dismutase 1, soluble	Sod1		0.358821	0.000105789
H3074E12	Mm.16974	Ubiquitin specific protease 47	Usp47		0.312915	0.00755011
H3012B02	Mm.140380	Ribosomal protein L23	Rpl23		0.312062	0.00195254
H3109F07	Mm.227583	ATPase, Ca++ transporting, cardiac muscle, slow twitch 2	Atp2a2		0.304999	0.00513377
H3073D10	Mm.272414	Prolactin regulatory element binding	Preb		0.298758	0.0041311
H3088F09	Mm.277958	Lysophosphatidylglycerol acyltransferase 1	Lpgat1		0.291749	0.0093607
H3124B01	Mm.298467	Ribosomal protein L31	Rpl31		0.288069	0.0217433
H3134G12	Mm.307846	Ribosomal protein L22	Rpl22		0.283983	0.00573067
H3098G09	Mm.5291	Ribosomal protein S5	Rps5		0.261009	0.000672785
H3102E02	Mm.240396	Protein phosphatase 2, regulatory subunit B (B56), gamma isoform	Ppp2r5c		0.242218	0.000127064
H3078D02	Mm.273578	Transmembrane protein 34	Tmem34		0.236507	0.0134334
H3087H01	Mm.41758	Junction adhesion molecule 2	Jam2		0.233524	0.00913777
H3119F06	Mm.87052	Jerky	Jrk		0.145772	0.019258
H3087C01	Mm.352946	Achalasia, adrenocortical insufficiency, alacrimia	Aaas		0.144575	0.0271213
H3097B08	Mm.263177	Glucose regulated protein	Grp58		0.130206	0.0171374
Downregulated
H3010D02	Mm.297	Actin, beta, cytoplasmic	Actb		-0.130545	0.049486
H3089E12	Mm.5071	Sema domain, immunoglobulin domain (Ig), short basic domain, secreted, (semaphorin) 3C	Sema3c		-0.134162	0.00729115
H3074D08	Mm.15694	Histone cell cycle regulation defective homolog A (S. cerevisiae)	Hira		-0.13858	0.0470509
H3059A03	Mm.174256	Translocated promoter region	Tpr		-0.15876	0.00233167
H3090B01	Mm.223717	MAD homolog 1 (Drosophila)	Smad1		-0.162182	0.0217144
H3018A07	Mm.41998	Protein phosphatase 4, catalytic subunit	Ppp4c		-0.171246	0.0186572
H3085B10	Mm.12607	LIM domain only 1	Lmo1		-0.178253	0.0194851
H3117D12	Mm.260714	Tubulin tyrosine ligase-like family, member 4	Ttll4		-0.179199	0.0419097
H3059B07	Mm.289657	Janus kinase 1	Jak1		-0.18542	0.039334
H3115C09	Mm.209385	LIM domain containing preferred translocation partner in lipoma	Lpp		-0.193077	0.0073753
H3129G06	Mm.282711	Peroxisomal biogenesis factor 3	Pex3		-0.194002	0.0102178
H3109B10	Mm.260098	Myosin Vb	Myo5b		-0.1983	0.0178874
H3144H09	Mm.4558	Yamaguchi sarcoma viral (v-yes) oncogene homolog 1	Yes		-0.202662	0.00737951
H3052F06	Mm.343951	Platelet/endothelial cell adhesion molecule 1	Pecam1		-0.210365	0.0129364
H3107C12	Mm.341742	Gephyrin	Gphn		-0.210486	0.00234065
H3137C06	Mm.330731	Transglutaminase 2, C polypeptide	Tgm2		-0.219752	0.0040111
H3136F08	Mm.358681	Lutheran blood group (Auberger b antigen included)	Lu		-0.219799	0.0116311
H3097A10	Mm.292049	Putative homeodomain transcription factor 1	Phtf1		-0.225139	0.015097
H3124A11	Mm.289800	Eukaryotic translation initiation factor 3, subunit 3 (gamma)	Eif3s3		-0.225738	0.0120401
H3068F03	Mm.250214	Ornithine decarboxylase antizyme inhibitor	Oazin		-0.23153	0.03094
H3114H02	Mm.29798	CD34 antigen	Cd34		-0.232474	0.0019955
H3065G11	Mm.3337	Selectin, platelet	Selp		-0.233942	0.0330554
H3052H06	Mm.348326	Phosphatidic acid phosphatase type 2B	Ppap2b		-0.238323	0.0230043
H3084C08	Mm.10160	CGG triplet repeat binding protein 1	Cggbp1		-0.245119	0.00364607
H3121G11	Mm.213408	Tetratricopeptide repeat domain 3	Ttc3		-0.249354	0.00432375
H3108H03	Mm.281498	SoxLZ/Sox6 leucine zipper binding protein in testis	Solt		-0.254103	0.00332707
H3109E04	Mm.154581	Aconitase 2, mitochondrial	Aco2		-0.254458	0.0133053
H3092A06	Mm.23758	Polymerase (DNA-directed), delta interacting protein 3	Poldip3		-0.255665	0.000973319
H3042E09	Mm.272989	ASF1 anti-silencing function 1 homolog A (S. cerevisiae)	Asf1a		-0.261676	0.0080177
H3095A05	Mm.9213	Estrogen receptor 1 (alpha)	Esr1		-0.262233	0.0104297
H3052C12	Mm.135645	Serine/threonine kinase 11	Stk11		-0.263523	0.0140665
H3087F11	Mm.286488	MYC-associated zinc finger protein (purine-binding transcription factor)	Maz		-0.263671	0.00269601
H3026D10	Mm.27897	DnaJ (Hsp40) homolog, subfamily A, member 1	Dnaja1		-0.268517	0.000585482
H3055G06	Mm.3484	Niemann Pick type C1	Npc1		-0.271271	0.00996069
H3101G12	Mm.282751	Anillin, actin binding protein (scraps homolog, Drosophila)	Anln		-0.272795	0.00427045
H3034B07	Mm.1421	A disintegrin-like and metalloprotease (reprolysin type) with thrombospondin type 1 motif, 1	Adamts1		-0.280346	0.00528049
H3087F08	Mm.29145	Zinc finger protein 622	Zfp622		-0.287415	9.79144e-05
H3117E10	Mm.42135	Stromal antigen 1	Stag1		-0.29103	0.00187855
H3146C02	Mm.2675	Platelet derived growth factor, alpha	Pdgfa		-0.292292	0.0288271
H3091A04	Mm.278458	FK506 binding protein 1a	Fkbp1a		-0.292866	0.00384108
H3131E06	Mm.28650	RAB6, member RAS oncogene family	Rab6		-0.292973	0.00103881
H3075D02	Mm.173395	Dipeptidase 3	Dpep3		-0.294023	0.00729662
H3097H05	Mm.293761	Protein O-fucosyltransferase 1	Pofut1		-0.304788	0.00648994
H3077C10	Mm.287837	Excision repair cross-complementing rodent repair deficiency, complementation group 4	Ercc4		-0.310243	0.00601669
H3063A04	Mm.29028	Death associated protein 3	Dap3		-0.313461	0.00240676
H3088D05	Mm.336625	Dystonin	Dst		-0.314004	0.00479813
H3095G06	Mm.34867	RAB27A, member RAS oncogene family	Rab27a		-0.32588	0.00317282
H3084E03	Mm.40343	Syntaxin 1B2	Stx1b1		-0.334439	0.00511836
H3118C08	Mm.288324	Extra spindle poles-like 1 (S. cerevisiae)	Espl1		-0.335958	0.00156839
H3084E09	Mm.308514	U1 small nuclear ribonucleoprotein 1C	Snrp1c		-0.338126	0.0124547
H3106H03	Mm.18742	Nuclear protein 1	Nupr1		-0.339337	0.000186368
H3051F04	Mm.122725	Meningioma expressed antigen 5 (hyaluronidase)	Mgea5		-0.351818	0.00537221
H3068D01	Mm.295168	Nucleoporin 155	Nup155		-0.352842	0.00937886
H3103G04	Mm.12091	Ras association (RalGDS/AF-6) domain family 1	Rassf1		-0.356403	0.000127541
H3104B02	Mm.268041	Thioredoxin domain containing 10	A730024F05Rik		-0.359848	0.00317539
H3052A12	Mm.2289	Congenital dyserythropoietic anemia, type I (human)	4831403C07Rik		-0.380921	0.0057248
H3131D04	Mm.292739	Polymerase (RNA) III (DNA directed) polypeptide G like	2010003I19Rik		-0.389719	0.00498868
H3051H04	Mm.141230	1-acylglycerol-3-phosphate O-acyltransferase 3	Agpat3		-0.398224	0.006475
H3134C05	Mm.243085	Matrix gamma-carboxyglutamate (gla) protein	Mglap		-0.404275	0.00757176
H3036B09	Mm.87062	Mitochondrial ribosomal protein S25	Mrps25		-0.405943	0.0212779
H3119A11	Mm.274463	Endothelin converting enzyme 1	Ece1		-0.413213	0.00115785
H3106E08	Mm.370315	Synaptotagmin 11	Syt11		-0.415012	0.000819727
H3066G02	Mm.257035	Discs, large homolog 2 (Drosophila)	Dlgh2		-0.422953	0.000786329
H3095H08	Mm.44106	Adducin 3 (gamma)	Add3		-0.430022	0.00065944
H3052A08	Mm.286232	Zinc finger protein 532	Zfp532		-0.442831	0.000445566
H3042D02	Mm.84073	Bcl2-associated athanogene 3	Bag3		-0.445797	0.000128549
H3087A06	Mm.343986	Fetal Alzheimer antigen	Falz		-0.452109	0.0122301
H3064G02	Mm.87142	Forkhead box J2	Foxj2		-0.487247	0.00144403
H3092E08	Mm.260144	Pregnancy zone protein	Pzp		-0.492456	0.00134512
H3066G08	Mm.258476	Transducin (beta)-like 1 X-linked	Tbl1x		-0.502682	0.000736986
H3090F12	Mm.20935	Interleukin enhancer binding factor 3	Ilf3		-0.504844	0.00359361
H3097E03	Mm.21454	Carbonyl reductase 2	Cbr2		-0.530512	4.82877e-06
H3108C09	Mm.27289	WAP four-disulfide core domain 2	Wfdc2		-0.598078	0.000251008
H3118H06	Mm.34871	Inhibitor of DNA binding 2	Idb2		-0.602863	0.00023734
H3077C08	Mm.27888	F-box only protein 36	Fbxo36		-0.623905	0.000802071
H3097B10	Mm.205190	Myeloid/lymphoid or mixed-lineage leukemia 5	Mll5		-0.723061	0.00297603
H3124E06	Mm.641	Activating transcription factor 4	Atf4		-0.787999	5.64568e-05
H3077E08	Mm.11545	Rhomboid family 1 (Drosophila)	Rhbdf1		-0.814406	5.37363e-05
H3116F10	Mm.124373	RNA binding motif protein 16	Rbm16		-0.817556	0.000278043
H3049E05	Mm.233855	Eukaryotic translation initiation factor 2B, subunit 5 epsilon	Eif2b5		-0.82369	0.000135824
H3078H12	Mm.280459	Sulfatase 2	Sulf2		-0.890066	0.000117572
H3039G05	Mm.288693	Erythroid differentiation regulator 1	Erdr1		-0.892754	1.46681e-05
H3075H09	Mm.10724	Ets homologous factor	Ehf		-0.955189	0.000708501
H3053D03	Mm.359728	Eukaryotic translation initiation factor 5B	Eif5b		-0.966606	2.93027e-05
H3068D08	Mm.269596	FYVE, RhoGEF and PH domain containing 6	Fgd6		-0.989082	0.000882555
H3076B08	Mm.24375	Tocopherol (alpha) transfer protein	Ttpa		-0.993875	0.00041729
H3053E08	Mm.25405	Activity regulated cytoskeletal-associated protein	Arc		-1.00499	0.000239475
H3124A02	Mm.279690	Pleiotrophin	Ptn		-1.08972	0.000118713
H3051C03	Mm.7729	Aldolase 3, C isoform	Aldoc		-1.09914	0.00112635
H3023F11	Mm.1843	Heat shock protein 1, alpha	Ssh2		-1.10053	6.41781e-06
H3144F06	Mm.381	Adipose differentiation related protein	Adfp		-1.12904	6.94863e-05
H3124H09	Mm.331	Ubiquitin C	Ubc		-1.14048	7.0933e-07
H3093A05	Mm.240329	Nipped-B homolog (Drosophila)	4933421G18Rik		-1.14916	0.0015844
H3139E04	Mm.19131	Complement component 3	C3		-1.20565	0.00042342
H3080H02	Mm.41108	Immunity-related GTPase family, Q1	AF322649		-1.26348	0.000520342
H3126F11	Mm.1451	Milk fat globule-EGF factor 8 protein	Mfge8		-1.48755	1.59893e-06
H3049E04	Mm.313866	GATA binding protein 3	Gata3		-1.6049	0.0060696
H3054H04	Mm.9911	Potassium intermediate/small conductance calcium-activated channel, subfamily N, member 4	Kcnn4		-1.66206	9.63633e-06
H3053A12	Mm.28262	Regulator of G-protein signaling 2	Rgs2		-1.78121	8.78884e-05
H3134F06	Mm.29027	SPARC-like 1 (mast9, hevin)	Sparcl1		-1.84388	1.33874e-05
H3108A04	Mm.200608	Clusterin	Clu		-1.91044	3.15948e-06
H3082D09	Mm.13849	Heat shock protein 1	Hspb1		-2.10846	4.94908e-08
H3090C03	Mm.286600	Rhophilin, Rho GTPase binding protein 2	Rhpn2		-2.22557	0.000359915
H3075C08	Mm.4325	Kruppel-like factor 4 (gut)	Klf4		-2.45104	4.82877e-06
H3075E06	Mm.10516	Prolactin receptor	Prlr		-2.80885	6.08184e-06
H3087A12	Mm.282359	Lactotransferrin	Ltf		-3.31162	4.95581e-07
H3084G03	Mm.246513	FBJ osteosarcoma related oncogene	Fos		-4.17702	9.22324e-05
H3097H03	Mm.1650	Extracellular proteinase inhibitor	Expi		-4.31001	2.68016e-06
H3104F03	Mm.22479	Keratin complex 1, acidic, gene 18	Krt1-18		-4.32238	2.60522e-06
