# Supplementary material for: Regulator of G-protein signalling 2 mRNA is differentially expressed in mammary epithelial subpopulations and over-expressed in the majority of breast cancers
Source: Breast Cancer Res. 2007 Dec 8;9(6):R85. doi: 10.1186/bcr1834 (PMC2246188; doi:10.1186/bcr1834)
Supplement: Additional file 5 — An .XLS file showing the comparison of cDNA microarray data of all significant genes across all cell populations. Genes are listed alphabetically and their M ratio and P value (<0.05) for each cell population are shown. SOURCE Clone ID [54], UniGene ID, gene name and gene symbol are also given for each gene. [file bcr1834-S5.xls]

## Sheet: LIMMA_fdr_analysis
Supplementary Data Table 5: Overall comparison of gene expression data
CloneID	UniGene	Gene Name	Symbol		Sca-1+ 33A10Low/-			Sca-1- 33A10High			Sca-1- 33A10Low/-			Fibroblasts
					M	P.Value		M	P.Value		M	P.Value		M	P.Value
H3051H04	Mm.141230	1-acylglycerol-3-phosphate O-acyltransferase 3	Agpat3		0.626593	0.0137778		0.425249	0.255238		0.322173	0.124081		-0.398224	0.006475
H3079F01	Mm.61526	3-hydroxy-3-methylglutaryl-Coenzyme A synthase 1	Hmgcs1		-0.11422	0.699468		-0.157733	0.732342		-0.209244	0.400782		1.85899	5.59214e-07
H3058A06	Mm.13445	3-oxoacid CoA transferase 1	Oxct1		-0.263794	0.118885		-0.407813	0.0196706		0.807762	0.045962		1.2728	1.94614e-06
H3034B07	Mm.1421	A disintegrin-like and metalloprotease (reprolysin type) with thrombospondin type 1 motif, 1	Adamts1		0.191078	0.445536		-0.421321	0.0651614		0.899853	0.0360524		-0.280346	0.00528049
H3121H09	Mm.360538	Acetyl-Coenzyme A acetyltransferase 2	Acat2		-0.342571	0.0513652		0.519786	0.580247		-0.144592	0.294226		0.464994	0.00062792
H3087C01	Mm.352946	Achalasia, adrenocortical insufficiency, alacrimia	Aaas		0.753925	0.653952		-0.041805	0.641806		0.0325168	0.763716		0.144575	0.0271213
H3109E04	Mm.154581	Aconitase 2, mitochondrial	Aco2		0.788885	0.0158148		0.246093	0.138566		0.748625	0.00151504		-0.254458	0.0133053
H3010D02	Mm.297	Actin, beta, cytoplasmic	Actb		0.157607	0.166049		0.478025	0.126464		-0.0469531	0.806032		-0.130545	0.049486
H3124E06	Mm.641	Activating transcription factor 4	Atf4		0.0575401	0.80118		0.462555	0.491304		0.04054	0.825598		-0.787999	5.64568e-05
H3053E08	Mm.25405	Activity regulated cytoskeletal-associated protein	Arc		-0.0856159	0.834322		-0.372722	0.0956382		1.41231	0.0011486		-1.00499	0.000239475
H3094B11	Mm.146736	Adaptor-related protein complex 1, sigma 2 subunit	Ap1s2		0.171334	0.367826		0.397109	0.585681		0.249008	0.112043		0.547582	0.00288897
H3095H08	Mm.44106	Adducin 3 (gamma)	Add3		0.728332	0.016643		0.345919	0.268384		0.460098	0.0198707		-0.430022	0.00065944
H3076H06	Mm.42040	Adenylate kinase 3 alpha-like 1	Ak4		-0.0756045	0.745239		-0.215277	0.366883		0.776457	0.0115081		0.594782	0.000129481
H3144F06	Mm.381	Adipose differentiation related protein	Adfp		-1.17167	0.00780611		0.402714	0.0406386		-1.52909	0.00150813		-1.12904	6.94863e-05
H3013H04	Mm.1408	Adrenomedullin	Adm		0.40683	0.567316		0.073586	0.447495		0.0185989	0.9306		1.52816	0.000350516
H3051C03	Mm.7729	Aldolase 3, C isoform	Aldoc		-0.702388	0.00984158		0.79587	0.00839179		-1.08194	0.00216251		-1.09914	0.00112635
H3054A03	Mm.272568	Anaphase promoting complex subunit 4	Anapc4		-0.13667	0.853954		-0.138057	0.675026		0.96461	0.00421828		-0.0130465	0.913188
H3101G12	Mm.282751	Anillin, actin binding protein (scraps homolog, Drosophila)	Anln		0.832067	0.00632162		0.261353	0.209925		0.62328	0.0019399		-0.272795	0.00427045
H3057H01	Mm.257371	Ankyrin repeat domain 25	Ankrd25		0.162631	0.323397		-0.217442	0.0433358		0.211365	0.203298		1.5869	5.16912e-05
H3092G05	Mm.7214	Annexin A3	Anxa3		0.0230565	0.893605		-0.750355	0.132698		-0.483014	0.23017		1.74936	7.57376e-06
H3021F07	Mm.205996	Apolipoprotein A-I binding protein	Apoa1bp		-0.0513258	0.934362		0.0358356	0.849198		0.279944	0.303001		1.3557	2.2592e-05
H3014A05	Mm.291048	Arginyl aminopeptidase (aminopeptidase B)	Rnpep		0.848949	0.0426807		0.0179144	0.96665		0.38784	0.360655		-0.114936	0.456607
H3042E09	Mm.272989	ASF1 anti-silencing function 1 homolog A (S. cerevisiae)	Asf1a		0.0291199	0.969551		0.031374	0.905013		1.04777	0.480311		-0.261676	0.0080177
H3090H10	Mm.239247	Aspartate-beta-hydroxylase	Asph		0.0584186	0.828064		-0.168853	0.0764194		0.562497	0.0364308		1.76407	1.08486e-05
H3107H12	Mm.41	ATP synthase, H+ transporting, mitochondrial F1 complex, O subunit	Atp5o		-0.407841	0.0586738		0.425992	0.55821		-0.120336	0.744375		1.20172	6.41781e-06
H3109F07	Mm.227583	ATPase, Ca++ transporting, cardiac muscle, slow twitch 2	Atp2a2		-0.00599114	0.990081		0.042286	0.948682		0.815173	0.0272131		0.304999	0.00513377
H3054E02	Mm.245446	BAT2 domain containing 1	1810043M20Rik		0.169001	0.115332		0.332675	0.144337		0.728402	0.0019399		-0.178315	0.288331
H3102E12	Mm.36241	B-cell receptor-associated protein 37	Bcap37		0.757501	0.0293795		-0.0212271	0.849857		0.028755	0.946713		-0.0953997	0.0795848
H3042D02	Mm.84073	Bcl2-associated athanogene 3	Bag3		0.256819	0.135471		-0.222106	0.133848		0.753562	0.0560036		-0.445797	0.000128549
H3128H06	Mm.286834	Bicaudal C homolog 1 (Drosophila)	Bicc1		0.315666	0.225941		-0.00812912	0.905491		0.015521	0.926596		1.70745	2.85239e-06
H3127D03	Mm.2608	Biglycan	Bgn		0.705478	0.0379109		-0.073768	0.452055		0.617101	0.0116317		2.72731	6.63585e-08
H3021E08	Mm.285993	Calmodulin 1	Calm1		-0.136272	0.109929		-0.231779	0.225048		0.170678	0.40766		1.53981	2.88576e-05
H3071C04	Mm.318846	Calmodulin binding transcription activator 1	Camta1		-0.0353976	0.774537		-0.0315903	0.614441		0.788472	0.0165856		-0.0764548	0.314435
H3053E04	Mm.4356	Calponin 1	Cnn1		-0.288536	0.053251		-0.0210562	0.943387		1.00775	0.00200644		0.678065	0.00109244
H3039H01	Mm.157770	Calponin 2	Cnn2		0.0442127	0.807546		-0.106619	0.0508287		0.244191	0.0667774		1.69638	3.73969e-06
H3143C01	Mm.247837	CAMP-regulated phosphoprotein 19	Arpp19		-0.171176	0.175426		0.357891	0.433281		-0.035052	0.870943		0.477357	0.00893547
H3097E03	Mm.21454	Carbonyl reductase 2	Cbr2		-0.26465	0.0313406		0.655406	0.00213209		-0.279969	0.147638		-0.530512	4.82877e-06
H3089D06	Mm.28278	Caveolin, caveolae protein 1	Cav1		0.838779	0.0203973		-1.69008	0.000762766		1.25924	0.00565436		0.219626	0.20852
H3106E12	Mm.4909	CBFA2T1 identified gene homolog (human)	Cbfa2t1h		0.723888	0.0209303		0.171949	0.46907		0.336863	0.270417		0.0114103	0.867395
H3114H02	Mm.29798	CD34 antigen	Cd34		1.60052	0.0279995		-0.263091	0.0254803		-0.225086	0.131222		-0.232474	0.0019955
H3084C08	Mm.10160	CGG triplet repeat binding protein 1	Cggbp1		-0.170039	0.159732		0.582674	0.461113		0.289739	0.184685		-0.245119	0.00364607
H3052C11	Mm.298875	Clathrin, light polypeptide (Lca)	Clta		-0.290628	0.0462182		0.711768	0.321868		-0.0580039	0.764678		0.394002	0.00016745
H3108A04	Mm.200608	Clusterin	Clu		-0.519309	0.0800351		1.0093	0.150408		-1.43905	0.0011468		-1.91044	3.15948e-06
H3063H12	Mm.249586	COMM domain containing 3	Commd3		0.0622973	0.738609		-0.0839947	0.668418		-0.0760425	0.646114		1.3309	7.94051e-06
H3075F03	Mm.219527	Complement component 1, s subcomponent	C1s		1.76308	0.038689		-0.667015	0.00893216		0.61255	0.00517521		0.992683	0.00735753
H3139E04	Mm.19131	Complement component 3	C3		0.65909	0.20291		0.643067	0.249539		-0.941343	0.00322644		-1.20565	0.00042342
H3146G02	Mm.8655	Complement component factor h	Cfh		0.822597	0.0265868		-0.156656	0.0633319		0.0516286	0.773612		0.477537	0.103858
H3052A12	Mm.2289	Congenital dyserythropoietic anemia, type I (human)	4831403C07Rik		0.438218	0.0249865		0.401358	0.142964		0.977812	0.00129853		-0.380921	0.0057248
H3059D10	Mm.3261	Cornichon homolog (Drosophila)	Cnih		-0.372579	0.0196866		-0.104597	0.91285		-0.338832	0.108544		1.83867	5.57983e-05
H3117G11	Mm.44244	CREBBP/EP300 inhibitory protein 1	Cri1		0.138743	0.56499		-0.104028	0.419563		0.169666	0.068591		1.44403	0.000171079
H3083D02	Mm.4189	Cyclin A2	Ccna2		-0.0365264	0.928224		-0.0260422	0.868307		-0.174356	0.0573242		2.36835	7.69276e-06
H3133F12	Mm.333406	Cyclin D2	Ccnd2		0.0915255	0.460269		-0.0728696	0.286956		0.536138	0.00372594		1.54196	9.50205e-05
H3119F08	Mm.2103	Cyclin G1	Ccng1		-0.0796254	0.67735		-0.0896427	0.360754		-0.197311	0.0550983		1.55895	9.60296e-07
H3128E07	Mm.2020	Cysteine and glycine-rich protein 2	Csrp2		0.991546	0.0262955		-0.211777	0.0209981		0.196483	0.209482		1.89975	2.37309e-06
H3128E07	Mm.2020	Cysteine and glycine-rich protein 2	Csrp2		0.991546	0.0262955		-0.211777	0.0209981		0.196483	0.209482		1.89975	2.37309e-06
H3053A08	Mm.214016	Cytochrome P450, family 1, subfamily b, polypeptide 1	Cyp1b1		-0.232735	0.629789		-0.197685	0.316187		-0.259531	0.0481287		1.85352	0.000222147
H3064E08	Mm.316000	Cytochrome P450, family 7, subfamily b, polypeptide 1	Cyp7b1		0.879876	0.0884572		1.64622	0.11328		1.87133	0.0248979		-0.127844	0.139267
H3126H09	Mm.334999	Cytoskeleton-associated protein 4	Ckap4		0.259121	0.154359		-0.309749	0.0863892		-0.0485172	0.695445		1.7162	2.57872e-05
H3022D05	Mm.358584	Cytotoxic T lymphocyte-associated protein 2 beta	Ctla2a		0.201153	0.294405		-0.0514232	0.470713		0.0262249	0.821295		1.5633	0.011366
H3063A04	Mm.29028	Death associated protein 3	Dap3		0.893207	0.00413475		0.304651	0.109499		0.765104	0.00106891		-0.313461	0.00240676
H3096A05	Mm.222867	Death-associated protein	Dap		-0.00144442	0.996497		-0.200514	0.331905		0.0127045	0.942174		1.87407	4.61959e-08
H3148D05	Mm.56769	Decorin	Dcn		2.08243	0.0276728		-1.06693	0.00569546		0.0460713	0.93712		0.521873	0.336895
H3124E12	Mm.2785	Diazepam binding inhibitor	Dbi		1.07905	0.0339117		0.630213	0.0512251		-0.211501	0.823934		-0.168314	0.0831499
H3148G03	Mm.55143	Dickkopf homolog 3 (Xenopus laevis)	Dkk3		-0.0668723	0.489872		-0.0508992	0.596637		0.997432	0.0317237		0.744918	0.000663589
H3141H07	Mm.235283	Dihydropyrimidinase-like 2	Dpysl2		0.447938	0.174461		-0.423136	0.00107648		0.660013	0.0386401		1.70589	8.79621e-07
H3075D02	Mm.173395	Dipeptidase 3	Dpep3		0.678119	0.0156245		0.490174	0.242038		0.163145	0.573839		-0.294023	0.00729662
CloneID	UniGene	Gene Name	Symbol		Sca-1+ 33A10Low/-			Sca-1- 33A10High			Sca-1- 33A10Low/-			Fibroblasts
					M	P.Value		M	P.Value		M	P.Value		M	P.Value
H3066G02	Mm.257035	Discs, large homolog 2 (Drosophila)	Dlgh2		0.850802	0.00411128		0.206208	0.240299		0.55342	0.00366894		-0.422953	0.000786329
H3026D10	Mm.27897	DnaJ (Hsp40) homolog, subfamily A, member 1	Dnaja1		0.00109842	0.996698		0.401295	0.484148		0.0851877	0.325394		-0.268517	0.000585482
H3129G11	Mm.328727	Down syndrome critical region homolog 2 (human)	Dscr2		-0.0473962	0.675629		0.119439	0.374203		0.663237	0.52133		0.362702	0.000455038
H3113H10	Mm.256858	Dynein, cytoplasmic, light chain 1	Dnclc1		0.057196	0.962613		-0.741124	0.0290113		0.730637	0.0366432		0.874859	0.000750796
H3088D05	Mm.336625	Dystonin	Dst		-0.169176	0.142505		-0.176849	0.0255311		1.56765	0.00862504		-0.314004	0.00479813
H3024E05	Mm.274926	Embigin	Emb		0.0423892	0.862224		-0.0264501	0.904442		0.278065	0.283827		1.63747	3.12872e-05
H3119A11	Mm.274463	Endothelin converting enzyme 1	Ece1		0.890663	0.00411128		0.23124	0.222528		0.633468	0.00776645		-0.413213	0.00115785
H3027E07	Mm.70666	Enolase 1, alpha non-neuron	Eno1		-0.0743886	0.676217		0.0710857	0.847902		-0.184605	0.640283		1.6606	1.46938e-06
H3107C11	Mm.276367	Epidermal growth factor-containing fibulin-like extracellular matrix protein 2	Efemp2		0.145152	0.293186		-0.0379336	0.54496		0.0564691	0.616616		2.41756	3.73969e-06
H3039G05	Mm.288693	Erythroid differentiation regulator 1	Erdr1		0.0845121	0.418127		0.386803	0.451956		0.585442	0.0225667		-0.892754	1.46681e-05
H3095A05	Mm.9213	Estrogen receptor 1 (alpha)	Esr1		0.600461	0.0355271		-0.167794	0.0688871		-0.0605348	0.840066		-0.262233	0.0104297
H3075H09	Mm.10724	Ets homologous factor	Ehf		-0.425191	0.0725806		0.523915	0.028217		-0.817404	0.0105216		-0.955189	0.000708501
H3049E05	Mm.233855	Eukaryotic translation initiation factor 2B, subunit 5 epsilon	Eif2b5		-0.166845	0.227191		0.410682	0.0146202		0.308309	0.368826		-0.82369	0.000135824
H3124A11	Mm.289800	Eukaryotic translation initiation factor 3, subunit 3 (gamma)	Eif3s3		0.504708	0.0483725		0.439694	0.252701		0.132916	0.776999		-0.225738	0.0120401
H3053D03	Mm.359728	Eukaryotic translation initiation factor 5B	Eif5b		-0.0298123	0.976762		0.675644	0.197225		0.595803	0.00423283		-0.966606	2.93027e-05
H3077C10	Mm.287837	Excision repair cross-complementing rodent repair deficiency, complementation group 4	Ercc4		0.879494	0.00900684		0.231784	0.187381		0.697886	0.00150813		-0.310243	0.00601669
H3118C08	Mm.288324	Extra spindle poles-like 1 (S. cerevisiae)	Espl1		0.823231	0.00413475		0.289962	0.0865602		0.627462	0.0018099		-0.335958	0.00156839
H3097H03	Mm.1650	Extracellular proteinase inhibitor	Expi		-3.33183	0.00411128		0.429316	0.321132		-4.18584	0.000832695		-4.31001	2.68016e-06
H3084G03	Mm.246513	FBJ osteosarcoma related oncogene	Fos		1.22838	0.00411128		-1.53157	0.0693023		0.800889	0.00976873		-4.17702	9.22324e-05
H3077C08	Mm.27888	F-box only protein 36	Fbxo36		-0.0806987	0.542176		0.42274	0.134441		-0.352901	0.00619774		-0.623905	0.000802071
H3087A06	Mm.343986	Fetal Alzheimer antigen	Falz		0.158485	0.384376		0.375367	0.111		0.744294	0.00215965		-0.452109	0.0122301
H3116A10	Mm.193099	Fibronectin 1	Fn1		2.09359	0.014419		-0.590178	0.00163736		-0.238296	0.0525959		2.57722	4.2677e-07
H3055D05	Mm.205421	Fibronectin type III domain containing 3a	Fndc3		0.424807	0.414183		-0.405181	0.529167		-0.451321	0.0480931		1.47729	6.63585e-08
H3052A06	Mm.374910	Fibronectin type III domain containing 6	AV228068		0.777929	0.00632162		0.0876775	0.463757		0.389233	0.223866		0.041334	0.353001
H3120B11	Mm.249146	Fibulin 2	Fbln2		0.275674	0.51328		-0.322773	0.395665		0.462024	0.0319917		1.84261	6.93599e-06
H3091A04	Mm.278458	FK506 binding protein 1a	Fkbp1a		0.884919	0.00498381		0.272151	0.120956		0.670431	0.00132761		-0.292866	0.00384108
H3121C02	Mm.182434	Follistatin-like 1	Fstl1		1.65384	0.0232604		-0.585136	0.0313558		0.872323	0.00742562		2.05703	1.94888e-06
H3064G02	Mm.87142	Forkhead box J2	Foxj2		0.845577	0.00652914		0.204425	0.299212		0.497185	0.039068		-0.487247	0.00144403
H3129H08	Mm.4848	Fyn proto-oncogene	Fyn		0.759244	0.060561		0.0204993	0.907828		0.084872	0.497354		0.615951	0.00124181
H3068D08	Mm.269596	FYVE, RhoGEF and PH domain containing 6	Fgd6		-0.426009	0.0492156		0.462575	0.402664		-0.176855	0.382294		-0.989082	0.000882555
H3126F04	Mm.87046	G protein-coupled receptor 124	Gpr124		0.0411136	0.744668		0.233648	0.661447		0.0114517	0.955411		1.39404	0.000128958
H3049E04	Mm.313866	GATA binding protein 3	Gata3		-0.48971	0.082817		0.624588	0.00394853		0.574253	0.0793384		-1.6049	0.0060696
H3120B07	Mm.21109	Gelsolin	Gsn		2.72057	0.00975648		-1.62161	0.000197804		-0.0172309	0.972047		-0.0184367	0.92868
H3107C12	Mm.341742	Gephyrin	Gphn		0.733399	0.00862342		0.131849	0.423984		0.541441	0.00182871		-0.210486	0.00234065
H3097B08	Mm.263177	Glucose regulated protein	Grp58		-0.386417	0.257116		0.819404	0.490035		-0.419448	0.00785296		0.130206	0.0171374
H3125A09	Mm.200916	Glutathione peroxidase 3	Gpx3		1.19258	0.0119994		-0.118412	0.270071		0.102775	0.895814		0.535703	0.000255111
H3025F11	Mm.333399	Glyceraldehyde-3-phosphate dehydrogenase	Gapd		-0.178058	0.205516		0.102735	0.529103		-0.0139872	0.977426		1.80184	6.51512e-07
H3092H10	Mm.6375	Glycogenin 1	Gyg1		-0.113519	0.337327		0.0400006	0.866773		-0.102508	0.365618		1.87793	1.02908e-05
H3054C02	Mm.281298	Growth arrest and DNA-damage-inducible 45 gamma	Gadd45g		1.31602	0.00795575		-0.477932	0.014633		1.10072	0.00448348		0.557122	0.000309166
H3141F05	Mm.22701	Growth arrest specific 1	Gas1		0.206015	0.618582		-0.183743	0.397941		0.827962	0.00581711		0.583216	0.00188887
H3115C06	Mm.3986	Growth hormone receptor	Ghr		0.341271	0.250694		-0.0220765	0.867495		0.059782	0.707		1.39449	0.00351973
H3106F07	Mm.196464	Guanine nucleotide binding protein, alpha inhibiting 2	Gnai2		0.716876	0.0366845		0.393953	0.1372		0.837544	0.00582435		-0.0507904	0.31426
H3115B04	Mm.143831	Guanylate cyclase 1, soluble, alpha 3	Gucy1a3		-0.0673204	0.539655		-0.149009	0.0253459		0.745379	0.0103896		-0.104767	0.14472
H3075F11	Mm.21549	Heat shock 27kDa protein 8	Hspb8		0.970914	0.0379942		-0.939108	0.00512894		1.50263	0.000832695		0.533462	0.000819968
H3082D09	Mm.13849	Heat shock protein 1	Hspb1		0.437955	0.114563		0.18384	0.50018		0.692987	0.0019753		-2.10846	4.94908e-08
H3023F11	Mm.1843	Heat shock protein 1, alpha	Ssh2		0.783497	0.0107368		0.412827	0.642056		0.61922	0.158755		-1.10053	6.41781e-06
H3148C02	Mm.252561	Heparan sulfate 6-O-sulfotransferase 2	Hs6st2		0.0843794	0.683678		0.0924884	0.602236		0.170895	0.18896		1.42992	0.000244278
H3079B05	Mm.22362	Histocompatibility 47	H47		0.181591	0.363919		-0.232342	0.325374		0.261745	0.0643925		1.42582	6.08024e-07
H3074D08	Mm.15694	Histone cell cycle regulation defective homolog A (S. cerevisiae)	Hira		0.0339073	0.938791		0.00522101	0.98347		0.783292	0.00407465		-0.13858	0.0470509
H3080A11	Mm.277857	Hydroxysteroid (17-beta) dehydrogenase 4	Hsd17b4		0.173444	0.219643		-0.274903	0.278342		0.377798	0.0789334		1.48052	1.66548e-06
H3016H04	Mm.3879	Hypoxia inducible factor 1, alpha subunit	Hif1a		0.254385	0.0690288		-0.395836	0.138566		0.0239985	0.946296		1.80739	9.72463e-05
H3080H02	Mm.41108	Immunity-related GTPase family, Q1	AF322649		0.872284	0.0810103		-0.488726	0.719188		0.493099	0.480784		-1.26348	0.000520342
H3118H06	Mm.34871	Inhibitor of DNA binding 2	Idb2		0.942065	0.0320902		0.0260506	0.958787		0.828462	0.0011478		-0.602863	0.00023734
H3148E01	Mm.25709	Inhibitor of growth family, member 1	Ing1		0.206861	0.42637		-0.0136585	0.937817		0.738276	0.00324836		0.123841	0.087129
H3072F04	Mm.281018	Insulin-like growth factor 2, binding protein 3	Igf2bp3		0.412379	0.151574		1.05594	0.158753		1.19505	0.0246714		-0.0286728	0.789517
H3107D05	Mm.141021	Interferon induced transmembrane protein 3	Ifitm3		0.850798	0.0279995		-0.653104	0.00661298		1.27378	0.00497713		0.434834	4.56268e-05
H3096B09	Mm.269363	Interleukin 17 receptor B	Il17rb		0.277499	0.0902683		-0.0717918	0.361094		0.446142	0.0364921		1.5135	5.79925e-06
H3090F12	Mm.20935	Interleukin enhancer binding factor 3	Ilf3		0.572778	0.0334491		0.353903	0.226091		0.660791	0.00241258		-0.504844	0.00359361
H3065E03	Mm.9925	Isocitrate dehydrogenase 1 (NADP+), soluble	Idh1		0.278834	0.124152		-0.148066	0.260669		0.0277449	0.858368		2.29045	3.37072e-06
H3059B07	Mm.289657	Janus kinase 1	Jak1		0.82973	0.0153404		-0.333169	0.294578		0.457091	0.0181908		-0.18542	0.039334
H3119F06	Mm.87052	Jerky	Jrk		0.106429	0.748957		-0.209539	0.572772		0.668901	0.0142075		0.145772	0.019258
H3087H01	Mm.41758	Junction adhesion molecule 2	Jam2		0.858894	0.00413475		0.0366749	0.872514		0.0836727	0.705139		0.233524	0.00913777
H3020H05	Mm.181880	KDEL (Lys-Asp-Glu-Leu) endoplasmic reticulum protein retention receptor 2	Kdelr2		-0.0717187	0.774553		-0.0968654	0.824901		-0.223509	0.0706147		1.33877	7.89724e-07
H3063C10	Mm.152443	Kelch repeat and BTB (POZ) domain containing 9	Kbtbd9		0.0312244	0.907429		-0.200224	0.0496085		0.927522	0.050404		0.0167131	0.866556
H3104F03	Mm.22479	Keratin complex 1, acidic, gene 18	Krt1-18		-0.59979	0.337327		0.510548	0.502807		-1.91923	0.00419229		-4.32238	2.60522e-06
H3075C08	Mm.4325	Kruppel-like factor 4 (gut)	Klf4		1.03681	0.00413475		-0.178603	0.670611		0.763718	0.00312576		-2.45104	4.82877e-06
CloneID	UniGene	Gene Name	Symbol		Sca-1+ 33A10Low/-			Sca-1- 33A10High			Sca-1- 33A10Low/-			Fibroblasts
					M	P.Value		M	P.Value		M	P.Value		M	P.Value
H3023H12	Mm.29324	Lactate dehydrogenase 1, A chain	Ldh1		-0.0541955	0.80118		0.0989876	0.433281		0.0785897	0.580649		2.50903	3.04382e-07
H3087A12	Mm.282359	Lactotransferrin	Ltf		-2.20604	0.00847592		1.91588	0.0277687		-2.946	0.000832695		-3.31162	4.95581e-07
H3147C04	Mm.172674	Laminin B1 subunit 1	Lamb1-1		0.638125	0.0948441		-0.193101	0.490035		1.41404	0.00279377		2.02549	1.91148e-08
H3113E11	Mm.1249	Laminin, gamma 1	Lamc1		0.633205	0.135275		-0.39418	0.0534986		0.785683	0.00401425		1.01372	2.50108e-07
H3022G07	Mm.43831	Lectin, galactose binding, soluble 1	Lgals1		0.0175993	0.928928		-0.0481975	0.427045		0.18303	0.149881		1.90265	7.27638e-05
H3063A08	Mm.17185	Legumain	Lgmn		0.606013	0.00411128		-0.422703	0.0136216		-0.0600772	0.832483		2.2306	9.75253e-06
H3114H08	Mm.319123	Leucine rich repeat containing 17	Lrrc17		0.0836838	0.89583		-0.499589	0.0229689		-0.550808	0.00296636		2.06805	8.79621e-07
H3115C09	Mm.209385	LIM domain containing preferred translocation partner in lipoma	Lpp		0.283164	0.210074		0.153249	0.55487		0.894148	0.00202863		-0.193077	0.0073753
H3085B10	Mm.12607	LIM domain only 1	Lmo1		-0.0258887	0.899375		-0.1774	0.0595052		1.10561	0.00273055		-0.178253	0.0194851
H3086G08	Mm.218846	Lipopolysaccharide binding protein	Lbp		0.00211734	0.996698		0.402698	0.0176869		-0.353105	0.0139457		-0.408142	0.202451
H3105A05	Mm.271854	Low density lipoprotein receptor-related protein 1	Lrp1		0.725654	0.192215		-0.26736	0.0210067		0.753163	0.0129461		2.52169	1.32096e-07
H3136F08	Mm.358681	Lutheran blood group (Auberger b antigen included)	Lu		0.208831	0.315309		0.0216747	0.870936		0.889447	0.00353541		-0.219799	0.0116311
H3115A08	Mm.263124	Lymphocyte antigen 6 complex, locus A (Sca-1)	Ly6a		2.11788	0.00424523		-0.412393	0.0194351		-0.746253	0.0224914		1.01973	0.000287502
H3088F09	Mm.277958	Lysophosphatidylglycerol acyltransferase 1	Lpgat1		0.180958	0.614215		0.173898	0.105824		0.823292	0.527528		0.291749	0.0093607
H3109D03	Mm.486	Lysosomal membrane glycoprotein 2	Lamp2		-0.12413	0.63912		-0.401635	0.0316701		-0.355755	0.041427		1.38427	0.000110461
H3054F05	Mm.45436	Lysozyme	Lyzs		-0.0163502	0.957564		-0.0586858	0.554898		-0.195416	0.075635		3.18149	7.08074e-06
H3090B01	Mm.223717	MAD homolog 1 (Drosophila)	Smad1		0.109341	0.24347		-0.299409	0.00758453		0.822552	0.0136512		-0.162182	0.0217144
H3114D03	Mm.2433	Mannosidase 2, alpha 1	Man2a1		0.2272	0.105187		-0.281792	0.087397		0.10452	0.525389		1.66085	3.53043e-05
H3112A08	Mm.3511	Matrilin 2	Matn2		0.531421	0.668829		-0.214077	0.0104907		1.25093	0.0108827		0.0739672	0.424596
H3134C05	Mm.243085	Matrix gamma-carboxyglutamate (gla) protein	Mglap		0.0372669	0.866922		-0.08084	0.426262		1.08422	0.113748		-0.404275	0.00757176
H3148D04	Mm.27578	Melanoma antigen, family D, 1	Maged1		0.0112044	0.982697		-0.481484	0.0103736		0.303936	0.0530994		1.32082	6.24234e-08
H3051F04	Mm.122725	Meningioma expressed antigen 5 (hyaluronidase)	Mgea5		0.49309	0.255		0.34743	0.338306		0.342216	0.190083		-0.351818	0.00537221
H3010E09	Mm.147226	Metallothionein 2	Mt2		0.233656	0.287768		-0.142832	0.272269		1.03363	0.0366432		1.07418	0.000788948
H3121C10	Mm.169755	Methionine sulfoxide reductase B3	Msrb3		0.256921	0.240742		-0.299509	0.0100736		0.944303	0.00150813		0.888287	0.000436093
H3065D08	Mm.250060	Microrchidia	Morc		0.922502	0.0541161		1.55972	0.1273		1.94055	0.0221959		-0.165475	0.164707
H3058E07	Mm.217318	Microtubule-associated protein 4	Mtap4		-0.00261246	0.994586		0.0438317	0.897932		0.0487203	0.905095		1.29904	4.94103e-05
H3114F06	Mm.906	Midkine	Mdk		0.0927794	0.824664		-0.0916488	0.295712		0.80914	0.0019399		0.0470965	0.319246
H3126F11	Mm.1451	Milk fat globule-EGF factor 8 protein	Mfge8		-2.0756	0.00322896		0.513741	0.0213583		-1.80402	0.000544628		-1.48755	1.59893e-06
H3036B09	Mm.87062	Mitochondrial ribosomal protein S25	Mrps25		0.324862	0.224092		0.0087124	0.992306		0.879305	0.00150813		-0.405943	0.0212779
H3098D12	Mm.248907	Mitogen activated protein kinase kinase 1	Map2k1		0.0834907	0.790435		-0.750898	0.000198145		-0.00461735	0.980441		2.20172	4.61959e-08
H3044C12	Mm.138876	Moesin	Msn		-0.311248	0.429953		-0.189411	0.135437		-0.17781	0.495023		1.29999	1.22912e-07
H3055E08	Mm.116862	Mucolipin 2	Mcoln2		0.108129	0.346915		-0.107231	0.113683		-0.0179743	0.906356		1.27764	0.00240955
H3087F11	Mm.286488	MYC-associated zinc finger protein (purine-binding transcription factor)	Maz		0.757914	0.0805672		0.111503	0.452055		0.386494	0.0200694		-0.263671	0.00269601
H3059F03	Mm.247566	Myeloid ecotropic viral integration site-related gene 1	Mrg1		0.758096	0.00868169		0.173724	0.288342		0.669027	0.00150813		-0.184412	0.103103
H3097B10	Mm.205190	Myeloid/lymphoid or mixed-lineage leukemia 5	Mll5		0.710406	0.102993		0.242116	0.0512251		1.11589	0.00723554		-0.723061	0.00297603
H3131F02	Mm.644	Myocyte enhancer factor 2B	Mef2b		-0.0129294	0.962355		0.556575	0.32375		0.196341	0.148392		1.4598	7.27638e-05
H3086G10	Mm.1314	MyoD family inhibitor domain containing	Mdfid		-0.0772194	0.710435		-0.246484	0.0188467		-0.297658	0.0123377		2.39147	2.42813e-05
H3109B10	Mm.260098	Myosin Vb	Myo5b		-0.114368	0.193778		0.352622	0.40461		-0.303132	0.0144481		-0.1983	0.0178874
H3058D08	Mm.218233	Myosin, heavy polypeptide 10, non-muscle	Myh10		0.0448814	0.834171		-0.236068	0.102348		0.769	0.0357253		0.893467	0.000301655
H3136G02	Mm.337074	Myosin, light polypeptide 6, alkali, smooth muscle and non-muscle	Myl6		-0.230448	0.118882		-0.623632	0.0916278		0.757762	0.00190722		0.519014	0.0003402
H3082B03	Mm.33360	Myosin, light polypeptide kinase	Mylk		-0.137713	0.0925403		-0.337585	0.0646847		1.56355	0.00776645		-0.0160413	0.835276
H3113D09	Mm.30059	Myristoylated alanine rich protein kinase C substrate	Marcks		1.1552	0.0546575		-0.991616	0.00163736		-0.0216519	0.966192		2.46278	1.6216e-06
H3058G08	Mm.200188	Nexilin	Nexn		-0.155622	0.0644958		-0.13275	0.0952298		0.807107	0.0638516		1.17219	0.000593789
H3025E04	Mm.4691	Nidogen 1	Nid1		0.261479	0.394502		-0.00207626	0.993988		-0.124456	0.230208		1.55214	0.00156839
H3055G06	Mm.3484	Niemann Pick type C1	Npc1		0.781313	0.00691423		0.289169	0.106166		0.590159	0.00509979		-0.271271	0.00996069
H3072B09	Mm.244047	Ninein	Nin		1.26669	0.00847592		1.84085	0.138298		2.57096	0.0080894		-0.115999	0.642766
H3093A05	Mm.240329	Nipped-B homolog (Drosophila)	4933421G18Rik		0.497304	0.0159221		0.304869	0.529641		0.934495	0.00182871		-1.14916	0.0015844
H3078D03	Mm.29846	N-myc downstream regulated gene 4	Ndrg4		0.191921	0.527345		-0.0792044	0.407015		0.184266	0.116265		1.61373	0.000912833
H3106H03	Mm.18742	Nuclear protein 1	Nupr1		0.172371	0.357199		0.607995	0.519722		-0.586597	0.011831		-0.339337	0.000186368
H3113A06	Mm.338720	Nucleophosmin 1	Gja1		0.558097	0.218586		-0.787449	0.0100736		1.15768	0.00256304		0.3022	0.0597025
H3068D01	Mm.295168	Nucleoporin 155	Nup155		0.775787	0.00632162		0.372718	0.141822		0.721721	0.00358475		-0.352842	0.00937886
H3078C02	Mm.292021	NudC domain containing 1	4921532K09Rik		-0.274115	0.0809483		0.406187	0.315813		-0.164864	0.138496		0.396093	0.000138667
H3052C06	Mm.93335	Oligodendrocyte myelin glycoprotein	AU040972		-0.028652	0.821731		-0.323301	0.166903		-0.158359	0.52166		1.523	0.00823838
H3137B06	Mm.13694	Ornithine aminotransferase	Oat		0.489684	0.0300386		-0.161555	0.104881		0.581762	0.00466084		1.3881	3.73969e-06
H3068F03	Mm.250214	Ornithine decarboxylase antizyme inhibitor	Oazin		0.780252	0.00810244		0.186909	0.187788		0.660967	0.00231302		-0.23153	0.03094
H3078F02	Mm.34102	Ornithine decarboxylase, structural 1	Odc1		-0.071564	0.899375		-0.554802	0.137965		0.812741	0.0330617		0.201219	0.0933458
H3028H10	Mm.4587	Peptidylprolyl isomerase C	Ppic		-0.0206589	0.917343		-0.00142757	0.986742		0.0458712	0.782098		1.64984	0.000293722
H3129G06	Mm.282711	Peroxisomal biogenesis factor 3	Pex3		0.723203	0.00810708		0.145583	0.42327		0.549502	0.00233927		-0.194002	0.0102178
H3052H06	Mm.348326	Phosphatidic acid phosphatase type 2B	Ppap2b		1.78911	0.00849111		-0.232918	0.27717		1.21013	0.00200644		-0.238323	0.0230043
H3147B06	Mm.195898	Phosphatidylethanolamine binding protein	Pbp		-0.00188058	0.994685		0.535748	0.330684		0.394962	0.00858453		1.47305	9.53257e-06
H3058A12	Mm.322891	Phosphodiesterase 8A	Pde8a		0.769375	0.136652		-0.188564	0.0508287		-0.131562	0.29726		1.07547	7.34454e-05
H3024C04	Mm.315962	Phosphoglycerate mutase 1	Pgam1		0.0428825	0.843054		-0.00872394	0.947685		0.0410112	0.715432		2.12447	5.54832e-06
H3009D03	Mm.34609	Placenta-specific 8	Plac8		0.100143	0.580624		0.0334507	0.735781		0.0311134	0.827919		1.74209	5.89112e-05
H3032D03	Mm.221403	Platelet derived growth factor receptor, alpha polypeptide	Pdgfra		0.113335	0.315309		-0.00271326	0.97199		0.0469704	0.77181		1.40862	0.00181632
H3146C02	Mm.2675	Platelet derived growth factor, alpha	Pdgfa		-0.177472	0.226832		-0.161571	0.515897		0.931235	0.00287838		-0.292292	0.0288271
H3052F06	Mm.343951	Platelet/endothelial cell adhesion molecule 1	Pecam1		0.782955	0.055693		-0.177839	0.0764194		-0.195836	0.0416218		-0.210365	0.0129364
CloneID	UniGene	Gene Name	Symbol		Sca-1+ 33A10Low/-			Sca-1- 33A10High			Sca-1- 33A10Low/-			Fibroblasts
					M	P.Value		M	P.Value		M	P.Value		M	P.Value
H3010C08	Mm.211477	Pleckstrin homology-like domain, family B, member 2	Phldb2		0.0267054	0.948574		-0.0228061	0.892357		-0.141699	0.579591		1.87558	0.00106867
H3124A02	Mm.279690	Pleiotrophin	Ptn		1.10558	0.0501873		-0.759404	0.0402216		-0.000920467	0.999539		-1.08972	0.000118713
H3129F10	Mm.371570	Poly A binding protein, cytoplasmic 1	Pabpc1		0.0889853	0.478101		0.444706	0.166404		0.401016	0.0396884		-0.0615382	0.295903
H3051A07	Mm.7723	Poly(A) binding protein, nuclear 1	Pabpn1		0.38364	0.0188953		0.380302	0.156211		0.531775	0.00219825		0.0794974	0.211468
H3092A06	Mm.23758	Polymerase (DNA-directed), delta interacting protein 3	Poldip3		0.843815	0.0136292		0.187938	0.349169		0.24459	0.693247		-0.255665	0.000973319
H3131D04	Mm.292739	Polymerase (RNA) III (DNA directed) polypeptide G like	2010003I19Rik		0.472135	0.161655		0.359798	0.120795		0.388064	0.0523488		-0.389719	0.00498868
H3054H04	Mm.9911	Potassium intermediate/small conductance calcium-activated channel, subfamily N, member 4	Kcnn4		0.631191	0.00740962		0.134848	0.559985		0.698615	0.0202945		-1.66206	9.63633e-06
H3092E08	Mm.260144	Pregnancy zone protein	Pzp		0.855023	0.00413475		0.150111	0.470377		0.541406	0.0139457		-0.492456	0.00134512
H3113F12	Mm.648	Prion protein	Prnp		0.966987	0.0232604		-0.925827	0.000764943		0.562791	0.0153593		1.53098	5.60439e-06
H3140B08	Mm.262345	Procollagen C-proteinase enhancer protein	Pcolce		1.04101	0.0197572		-0.0619766	0.64538		0.0138279	0.944673		1.83209	4.82877e-06
H3119H03	Mm.277735	Procollagen, type I, alpha 1	Col1a1		1.1834	0.089187		-0.182596	0.0951505		0.0694973	0.639914		0.538911	0.0134664
H3125D01	Mm.277792	Procollagen, type I, alpha 2	Col1a2		1.43554	0.0349182		-0.592163	0.00896682		0.163773	0.210979		2.94452	2.50108e-07
H3124H10	Mm.249555	Procollagen, type III, alpha 1	Col3a1		1.97619	0.0570543		-3.27533	0.000198145		-0.712322	0.0632788		3.32221	2.43949e-05
H3049E11	Mm.7281	Procollagen, type V, alpha 1	Col5a1		0.0113157	0.965329		0.0680731	0.612857		-0.0154337	0.918844		1.7674	8.78884e-05
H3111D11	Mm.4352	Procollagen, type XVIII, alpha 1	Col18a1		0.305538	0.316136		-0.119062	0.127228		0.740893	0.00532182		-0.0516605	0.603544
H3075E06	Mm.10516	Prolactin receptor	Prlr		0.853903	0.0228921		-1.44174	0.000448278		-0.769334	0.0749033		-2.80885	6.08184e-06
H3073D10	Mm.272414	Prolactin regulatory element binding	Preb		-0.0802279	0.66097		0.505678	0.42612		0.0558771	0.730301		0.298758	0.0041311
H3114C10	Mm.7046	Protective protein for beta-galactosidase	Ppgb		0.117408	0.517835		0.0924097	0.40866		-0.0460296	0.767707		1.36101	4.45612e-07
H3093B09	Mm.71015	Protein disulfide isomerase-associated 5	Pdir		0.11961	0.751461		-0.0615676	0.546203		0.136307	0.351413		1.57944	4.45126e-06
H3097H05	Mm.293761	Protein O-fucosyltransferase 1	Pofut1		0.866855	0.0706461		0.153729	0.379532		0.425809	0.0334643		-0.304788	0.00648994
H3102E02	Mm.240396	Protein phosphatase 2, regulatory subunit B (B56), gamma isoform	Ppp2r5c		-0.341222	0.0909637		0.354641	0.540901		-0.200319	0.0692696		0.242218	0.000127064
H3018A07	Mm.41998	Protein phosphatase 4, catalytic subunit	Ppp4c		0.746306	0.42637		0.0691498	0.596309		0.221646	0.161773		-0.171246	0.0186572
H3058H08	Mm.127156	Protein S (alpha)	Pros1		0.292169	0.201537		0.103928	0.905013		0.716508	0.00505249		1.49841	4.33921e-06
H3137G09	Mm.258771	Protein tyrosine phosphatase, receptor type, S	Ptprs		-0.0795505	0.674774		-0.154066	0.0951505		0.849998	0.012255		0.687057	1.21715e-05
H3097A10	Mm.292049	Putative homeodomain transcription factor 1	Phtf1		0.640429	0.0107747		0.198861	0.185117		0.679948	0.00150813		-0.225139	0.015097
H3095G06	Mm.34867	RAB27A, member RAS oncogene family	Rab27a		0.682968	0.00680818		0.21258	0.211152		0.686154	0.00150813		-0.32588	0.00317282
H3131E06	Mm.28650	RAB6, member RAS oncogene family	Rab6		0.187762	0.39846		0.420679	0.242754		0.271373	0.307191		-0.292973	0.00103881
H3103G04	Mm.12091	Ras association (RalGDS/AF-6) domain family 1	Rassf1		-0.216247	0.0355271		0.45997	0.448481		0.0199938	0.940997		-0.356403	0.000127541
H3070A09	Mm.757	Ras homolog gene family, member A	Rhoa		-0.242974	0.0604894		0.154489	0.850491		-0.346303	0.0590385		1.36377	1.0828e-05
H3095F08	Mm.120274	Ras homolog gene family, member V	Rhov		-0.0122009	0.949997		0.569944	0.119662		-0.300804	0.01707		0.00908595	0.919215
H3054E01	Mm.18517	RAS p21 protein activator 3	Rasa3		0.0913245	0.408658		-0.150205	0.0272409		0.757032	0.12492		1.12837	0.00244779
H3135G03	Mm.252210	Receptor (TNFRSF)-interacting serine-threonine kinase 1	Serpinb6a		1.03173	0.0532701		0.106616	0.734064		0.142835	0.213131		2.58561	4.70282e-06
H3053A12	Mm.28262	Regulator of G-protein signaling 2	Rgs2		-0.603737	0.00707822		-0.645437	0.00213209		1.87501	0.00243323		-1.78121	8.78884e-05
H3027B09	Mm.4876	Reticulocalbin 1	Rcn1		0.164323	0.614273		0.0754148	0.517637		0.119337	0.471814		1.70086	2.80812e-06
H3137E09	Mm.28231	Retinoic acid receptor responder (tazarotene induced) 2	Rarres2		1.52338	0.0351249		-0.217529	0.0396337		0.19008	0.102266		2.2824	4.25935e-07
H3077E08	Mm.11545	Rhomboid family 1 (Drosophila)	Rhbdf1		-0.199172	0.174721		0.54868	0.563438		0.0734889	0.529317		-0.814406	5.37363e-05
H3090C03	Mm.286600	Rhophilin, Rho GTPase binding protein 2	Rhpn2		-0.636202	0.0585426		0.544981	0.385545		-1.03983	0.000986646		-2.22557	0.000359915
H3116A03	Mm.347060	Ribosomal protein L10A	Rpl10a		-0.848308	0.0428953		0.486637	0.505796		0.0692203	0.861698		0.360912	2.9976e-05
H3136G06	Mm.180458	Ribosomal protein L13a	Rpl13a		0.325062	0.0620498		0.868009	0.156367		0.284095	0.0244388		0.488708	2.04985e-05
H3134G12	Mm.307846	Ribosomal protein L22	Rpl22		-0.0312754	0.891142		0.373125	0.409937		0.0841171	0.577651		0.283983	0.00573067
H3012B02	Mm.140380	Ribosomal protein L23	Rpl23		0.0116417	0.949489		0.481828	0.270874		-0.139675	0.158486		0.312062	0.00195254
H3115H01	Mm.22723	Ribosomal protein L23a	Rpl23a		-0.320705	0.0943583		0.394576	0.0810361		-0.500604	0.0267182		0.0795652	0.2322
H3124B01	Mm.298467	Ribosomal protein L31	Rpl31		-0.382748	0.0378332		0.437282	0.355697		-0.0497566	0.765779		0.288069	0.0217433
H3064D10	Mm.104368	Ribosomal protein L32	Rpl32		-0.905605	0.00411128		0.512446	0.592517		-0.301688	0.441377		0.0655381	0.651475
H3081A06	Mm.262021	Ribosomal protein L6	Rpl6		-0.509196	0.0329619		0.468583	0.461142		-0.107087	0.641587		-0.00238731	0.978848
H3084H01	Mm.21938	Ribosomal protein S20	Rps20		-0.303113	0.0767997		0.595185	0.311464		-0.133326	0.287275		0.466095	0.0122095
H3098G09	Mm.5291	Ribosomal protein S5	Rps5		-0.564364	0.0423985		0.565004	0.517637		-0.167071	0.213131		0.261009	0.000672785
H3116F10	Mm.124373	RNA binding motif protein 16	Rbm16		0.722279	0.00697318		0.233312	0.395665		0.5488	0.0160812		-0.817556	0.000278043
H3075H06	Mm.323997	RNA binding protein gene with multiple splicing	Rbpms		0.102111	0.774553		-0.201751	0.0232394		1.09141	0.012255		0.100875	0.164853
H3087H09	Mm.100144	S100 calcium binding protein A6 (calcyclin)	S100a6		0.70801	0.0873438		-0.861654	0.0595052		-0.616475	0.0210559		1.29818	5.39629e-07
H3024A05	Mm.291442	Secreted acidic cysteine rich glycoprotein	Sparc		0.00529778	0.986149		-0.282387	0.170518		0.662339	0.201147		2.57357	5.97923e-07
H3065G11	Mm.3337	Selectin, platelet	Selp		0.795117	0.0336408		-0.140381	0.235064		-0.0631886	0.652123		-0.233942	0.0330554
H3097F10	Mm.29812	Selenoprotein	2015-09-01		0.0938795	0.824664		-1.04635	0.0676547		-0.230383	0.0513292		1.65771	3.94692e-08
H3089E12	Mm.5071	Sema domain, immunoglobulin domain (Ig), short basic domain, secreted, (semaphorin) 3C	Sema3c		0.722646	0.212203		-0.217894	0.0418441		0.0447401	0.879321		-0.134162	0.00729115
H3138B11	Mm.2044	Serine (or cysteine) proteinase inhibitor, clade F, member 1	Serpinf1		1.21813	0.0264652		-0.0914759	0.157427		0.252541	0.0139939		2.63698	1.38032e-06
H3052C12	Mm.135645	Serine/threonine kinase 11	Stk11		0.169577	0.515422		0.35901	0.385287		0.394618	0.0765329		-0.263523	0.0140665
H3115H12	Mm.138725	Signal sequence receptor, alpha	Ssr1		-0.362863	0.045829		-0.548254	0.0480047		-0.392133	0.036598		1.5171	2.1921e-07
H3147B03	Mm.271770	Similar to Myl9 protein	Myl9		-0.359896	0.0107962		-0.501069	0.00783132		1.52494	0.0011486		1.33727	4.82877e-06
H3091G12	Mm.1056	Solute carrier family 1 (neutral amino acid transporter), member 5	Slc1a5		0.422663	0.0147558		-0.155366	0.146133		0.663996	0.0215374		1.08126	3.68819e-05
H3120A08	Mm.325350	Solute carrier family 37 (glycerol-3-phosphate transporter), member 2	Slc37a2		-0.0529609	0.826637		0.174034	0.521715		-0.245853	0.118536		1.61339	2.13964e-07
H3098A12	Mm.30239	Solute carrier family 39 (metal ion transporter), member 8	Slc39a8		0.813691	0.0345152		-0.167582	0.188848		-0.005054	0.989948		0.485287	0.0051571
H3102C06	Mm.274553	Solute carrier family 6 (neurotransmitter transporter, creatine), member 8	Slc6a8		0.659948	0.105209		0.0490757	0.875633		0.958227	0.0140272		0.0493263	0.331674
H3072C12	Mm.311962	Solute carrier family 8 (sodium/calcium exchanger), member 1	Slc8a1		-3.40261	0.00411128		0.564986	0.406281		-1.91844	0.231814		-0.0274375	0.528281
H3114D04	Mm.372365	Sorbin and SH3 domain containing 1	Sorbs1		-0.191756	0.244454		-0.576002	0.0102635		1.28163	0.00884428		0.596503	0.000456431
H3119A12	Mm.316592	Sorting nexin 14	Snx14		-0.105739	0.806386		0.43511	0.458786		0.067182	0.784807		0.504253	0.000266839
H3108H03	Mm.281498	SoxLZ/Sox6 leucine zipper binding protein in testis	Solt		0.712045	0.0423985		0.121101	0.451956		0.636165	0.00990544		-0.254103	0.00332707
CloneID	UniGene	Gene Name	Symbol		Sca-1+ 33A10Low/-			Sca-1- 33A10High			Sca-1- 33A10Low/-			Fibroblasts
					M	P.Value		M	P.Value		M	P.Value		M	P.Value
H3134F06	Mm.29027	SPARC-like 1 (mast9, hevin)	Sparcl1		0.858005	0.0277875		-1.28251	0.00163736		1.55154	0.000475056		-1.84388	1.33874e-05
H3053E01	Mm.34557	Squamous cell carcinoma antigen recognized by T cells 2	Sart2		0.00806863	0.989838		-0.350567	0.0328834		0.00232196	0.993336		1.56254	0.0013986
H3076F06	Mm.248334	ST3 beta-galactoside alpha-2,3-sialyltransferase 1	Siat4a		0.187186	0.769598		-0.0689791	0.83058		1.0656	0.00390908		0.0936869	0.549729
H3025B03	Mm.193096	Stearoyl-Coenzyme A desaturase 2	Scd2		-0.0277931	0.909136		-0.0606188	0.466411		0.0178446	0.942978		3.04303	1.97359e-06
H3117E10	Mm.42135	Stromal antigen 1	Stag1		0.703963	0.0195629		0.270757	0.170179		0.702742	0.00225251		-0.29103	0.00187855
H3078H12	Mm.280459	Sulfatase 2	Sulf2		-0.0701926	0.693175		0.486647	0.099378		-0.843072	0.00520939		-0.890066	0.000117572
H3130B11	Mm.276325	Superoxide dismutase 1, soluble	Sod1		0.037438	0.897481		0.359697	0.272732		-0.0858716	0.389492		0.358821	0.000105789
H3106E08	Mm.370315	Synaptotagmin 11	Syt11		0.758362	0.00484383		0.211951	0.235064		0.616299	0.00372594		-0.415012	0.000819727
H3084E03	Mm.40343	Syntaxin 1B2	Stx1b1		0.588724	0.0601752		0.341863	0.130026		0.705962	0.00150813		-0.334439	0.00511836
H3124A01	Mm.980	Tenascin C	Tnc		-0.277305	0.0529084		-0.0343546	0.769019		-0.222508	0.0398226		3.4692	1.38032e-06
H3128B01	Mm.290527	Tenascin XB	Tnxb		0.861849	0.0381779		-0.0383822	0.642037		-0.0795743	0.623135		-0.0920305	0.249642
H3121G11	Mm.213408	Tetratricopeptide repeat domain 3	Ttc3		0.231568	0.54637		-0.163926	0.726075		0.894199	0.0149422		-0.249354	0.00432375
H3048A06	Mm.315625	TGFB-induced factor 2	Tgif2		0.80337	0.00560133		0.136727	0.298638		0.43346	0.234242		-0.0203947	0.687944
H3104B02	Mm.268041	Thioredoxin domain containing 10	A730024F05Rik		0.865896	0.00413475		0.17809	0.224881		0.642929	0.00182871		-0.359848	0.00317539
H3129H09	Mm.124316	Tissue factor pathway inhibitor	Tfpi		0.385458	0.160309		-0.0622548	0.364119		0.0542025	0.789283		1.32394	7.66812e-05
H3109C02	Mm.4871	Tissue inhibitor of metalloproteinase 3	Timp3		1.09202	0.0100476		-0.188236	0.240204		0.920636	0.00135394		1.30855	0.000580229
H3076B08	Mm.24375	Tocopherol (alpha) transfer protein	Ttpa		-0.830761	0.0366845		0.362406	0.259315		-1.07504	0.00757622		-0.993875	0.00041729
H3066G08	Mm.258476	Transducin (beta)-like 1 X-linked	Tbl1x		0.799436	0.00413475		0.187378	0.313496		0.522226	0.014766		-0.502682	0.000736986
H3137C06	Mm.330731	Transglutaminase 2, C polypeptide	Tgm2		0.846456	0.0509556		-0.368943	0.0823515		-0.0957501	0.537971		-0.219752	0.0040111
H3059A03	Mm.174256	Translocated promoter region	Tpr		-0.143874	0.218756		0.393341	0.500756		-0.0184744	0.944673		-0.15876	0.00233167
H3078D02	Mm.273578	Transmembrane protein 34	Tmem34		-0.0931469	0.45157		0.388658	0.29128		0.0418235	0.834748		0.236507	0.0134334
H3120G06	Mm.121878	Tropomyosin 1, alpha	Tpm1		0.0113219	0.95672		-0.398436	0.267954		0.599251	0.186356		1.55959	9.97265e-07
H3117D12	Mm.260714	Tubulin tyrosine ligase-like family, member 4	Ttll4		0.0720405	0.741042		0.758283	0.619435		-0.0551582	0.740039		-0.179199	0.0419097
H3135C09	Mm.273538	Tubulin, beta 5	Tubb5		-0.484776	0.0541161		-0.706365	0.0479743		-0.068725	0.763246		1.85683	1.44571e-06
H3079H04	Mm.136648	Tumor protein D52-like 2	Tpd52l2		0.0205044	0.889862		0.35959	0.295709		-0.353809	0.00606614		0.10797	0.0711333
H3093G07	Mm.272722	Tumor suppressor candidate 3	Tusc3		-0.0394376	0.771068		-0.48682	0.028207		0.132021	0.332078		1.61743	9.60296e-07
H3080B03	Mm.34319	Tyrosine 3-monooxygenase/tryptophan 5-monooxygenase activation protein, beta polypeptide	Ywhab		-0.400712	0.102846		-0.464609	0.426262		-0.542592	0.0182988		1.41594	4.54529e-07
H3084E09	Mm.308514	U1 small nuclear ribonucleoprotein 1C	Snrp1c		0.544993	0.0673993		0.306055	0.161		0.669699	0.00219728		-0.338126	0.0124547
H3124H09	Mm.331	Ubiquitin C	Ubc		1.17192	0.00411128		-0.559821	0.374588		0.265954	0.0582738		-1.14048	7.0933e-07
H3074E12	Mm.16974	Ubiquitin specific protease 47	Usp47		-0.0572485	0.739995		0.604264	0.503146		0.502247	0.0943019		0.312915	0.00755011
H3102G06	Mm.22491	Ubiquitin-conjugating enzyme E2S	Ube2s		-0.128661	0.745625		0.318444	0.589768		1.13094	0.0024646		0.369143	0.0012305
H3023D03	Mm.33935	UDP-GlcNAc:betaGal beta-1,3-N-acetylglucosaminyltransferase 5	B3gnt5		0.0987919	0.243489		-0.0332938	0.591617		-0.0259117	0.84282		1.39336	8.88245e-05
H3046H12	Mm.271160	UPF3 regulator of nonsense transcripts homolog B (yeast)	Upf3b		0.0476036	0.967065		-0.676544	0.361104		0.710069	0.00233927		0.266797	0.202057
H3119G01	Mm.268000	Vimentin	Vim		1.58635	0.0146808		-1.16895	0.000762766		0.880236	0.0058101		2.71746	1.46938e-06
H3108C09	Mm.27289	WAP four-disulfide core domain 2	Wfdc2		1.03941	0.0844331		-0.776609	0.00742698		0.0185788	0.972395		-0.598078	0.000251008
H3039H03	Mm.30850	WD repeat domain 7	Wdr7		-0.303021	0.0204278		0.434533	0.497211		0.157595	0.512013		0.0232667	0.792019
H3048E12	Mm.223504	Wiskott-Aldrich syndrome protein interacting protein	Waspip		0.0329866	0.777229		-0.160409	0.458371		0.22249	0.323561		1.79022	0.000115865
H3144H09	Mm.4558	Yamaguchi sarcoma viral (v-yes) oncogene homolog 1	Yes		0.917531	0.573828		-0.0188175	0.797706		-0.00378522	0.985166		-0.202662	0.00737951
H3140A03	Mm.292401	Zinc finger protein 503	Zfp503		0.0986897	0.680222		-0.20744	0.420476		0.901754	0.00535769		1.20995	9.78525e-06
H3052A08	Mm.286232	Zinc finger protein 532	Zfp532		0.711387	0.0058168		0.184737	0.202314		0.553866	0.00401188		-0.442831	0.000445566
H3087F08	Mm.29145	Zinc finger protein 622	Zfp622		-0.0380144	0.80058		0.455995	0.438422		0.018638	0.93631		-0.287415	9.79144e-05
